# Supplementary material for: Spatial cellular architecture predicts prognosis in glioblastoma
Source: Nat Commun. 2023 Jul 11;14:4122. doi: 10.1038/s41467-023-39933-0 (PMC10336135; doi:10.1038/s41467-023-39933-0)
Supplement: Supplementary file 4 — Supplementary Data 1 [file 41467_2023_39933_MOESM4_ESM.xlsx]

## Sheet: Supplementary Data 1
Supplementary Data 1. Data resources
Dataset	Number of samples	Number of patients	IDH status	Category	Accession URL
Ravi et al. 2022	16	16	IDH-WT (n = 14) IDH-MUT (n = 2)	Spatial transcriptomics	https://doi.org/10.5061/dryad.h70rxwdmj
Ren et al. 2023	6	5	IDH-WT (n = 3) IDH-MUT (n = 2)	Spatial transcriptomics	https://doi.org/10.6084/m9.figshare.20653908.v3
10X Genomics	1	1	IDH-WT (n = 1)	Spatial transcriptomics	https://www.10xgenomics.com/resources/datasets/human-glioblastoma-whole-transcriptome-analysis-1-standard-1-2-0
Maynard et al. 2021	6	3	Normal brains	Spatial transcriptomics	http://research.libd.org/spatialLIBD
Puchalski et al. 2018	184	8	IDH-WT (n = 8)	In-situ RNA hybridization	https://glioblastoma.alleninstitute.org
Neftel et al. 2019 (GSE131928)	28	28	IDH-WT (n = 28)	Single-cell RNA-seq	https://www.ncbi.nlm.nih.gov/geo/query/acc.cgi?acc=GSE131928
Mathewson et al. 2021 (GSE163108)	16	16	IDH-WT (n = 16)	Single-cell RNA-seq	https://www.ncbi.nlm.nih.gov/geo/query/acc.cgi?acc=GSE163108
Darmanis et al. 2017 (GSE84465)	4	4	IDH-WT (n = 4)	Single-cell RNA-seq	https://www.ncbi.nlm.nih.gov/geo/query/acc.cgi?acc=GSE84465
TCGA-GBM	693	312	IDH-WT (n = 289) IDH-MUT (n = 23)	Histology, bulk RNA-seq, clinical	Histology and clinical: https://portal.gdc.cancer.gov/projects/TCGA-GBM Bulk RNA-seq: https://gdc-hub.s3.us-east-1.amazonaws.com/download/TCGA-GBM.htseq_counts.tsv.gz
CPTAC-GBM	227	98	IDH-WT (n = 92) IDH-MUT (n = 6)	Histology, clinical	Histology: https://www.cancerimagingarchive.net/collections Clinical: https://portal.gdc.cancer.gov/projects/CPTAC-3
