# Supplementary material for: Spatial cellular architecture predicts prognosis in glioblastoma
Source: Nat Commun. 2023 Jul 11;14:4122. doi: 10.1038/s41467-023-39933-0 (PMC10336135; doi:10.1038/s41467-023-39933-0)
Supplement: Supplementary file 5 — Supplementary Data 2 [file 41467_2023_39933_MOESM5_ESM.xlsx]

## Sheet: Supplementary Data 2
Supplementary Data 2-Top scoring genes of the cNMF modules
NPC-like	OPC-like	Reactive Astrocyte (RA)	MES-hypoxia	MES-like
SNAP25	PLP1	EGFR	MT2A	COL6A3
RTN1	CNP	PTPRZ1	VEGFA	COL3A1
MT-CO2	PPP1R14A	PTN	GAPDH	COL1A2
MT-ND2	CLDND1	B2M	MT1X	COL6A2
MT-ND1	TF	SEC61G	IGFBP5	COL1A1
VSNL1	MAG	ID3	HILPDA	COL6A1
UCHL1	MBP	C1orf61	ADM	FN1
MT-ND5	MOG	DBI	NDRG1	BGN
BASP1	MAL	CCT6A	ANGPTL4	PCOLCE
AC084033.3	OLIG2	NIPSNAP2	IGFBP2	SERPINH1
MT-ND4L	TMEM144	TMEM248	SERPINE1	SPARC
NRGN	CLDN11	HOPX	AKAP12	COL5A1
STMN2	PTGDS	TPST1	PGK1	COL5A2
SYT1	ERMN	CD74	HSPA5	MFAP2
NEFL	QDPR	GUSB	LDHA	TGFBI
CHN1	ENPP2	MRPS17	VIM	TMSB10
NNAT	APLP1	AQP1	MDM2	MMP2
CAPS	MOBP	NES	CCT2	MMP9
CD24	OPALIN	PMP2	CEBPD	PRDX4
FOXJ1	ABCA2	GFAP	NAMPT	RPL11
SLC17A7	PIP4K2A	ADGRG1	JUN	PDGFRB
RPL34	CNDP1	SBDS	CDK4	CTHRC1
FAM183A	CNTN2	PPIA	ERO1A	DPT
NELL2	CARNS1	LINC01445	NUP107	RGS3
GPM6A	RNASE1	AC027644.3	ENO2	OLFML2B
PCP4	HSPA2	CD63	LOX	S100A4
RPL21	PLLP	VOPP1	SLC35E3	TPM2
CALM1	NKX6-2	PSPH	GBE1	MXRA5
HSPB8	MYRF	IFITM3	CAV1	THY1
SYN2	LHPP	HNRNPA2B1	LGALS3	LGALS1
GNG3	SELENOP	DDR1	S100A10	SERPINF1
RSPH1	EDIL3	RPS27L	BNIP3L	ACTA2
TUBB4B	HHIP	CFL1	NRN1	CTSK
TAGLN3	KLK6	IGFBP7	ENO1	PLOD1
ATP6V1G2	SCD	EDNRB	SLC39A14	LOXL2
CFAP126	TUBB4A	RBP1	EIF4EBP1	COL18A1
BEX1	SLC31A2	FABP5	SLC2A3	VIM
MT-ATP8	EVI2A	LANCL2	HSP90B1	RPL10
DTX3	PLEKHH1	GAP43	RPL36	POSTN
OLFM1	KCNMB4	TUBB2B	BNIP3	FSTL1
STXBP1	SLAIN1	S100A16	FTH1	MMP11
IGFBP7-AS1	STMN4	SOCS2	CHI3L2	MYL9
NEFM	PRR18	C1QB	PDPN	CD99
SLC22A17	BIN1	MIR4435-2HG	USP15	BMP1
SNCG	TMEM125	SRP14	TREM1	ACTG1
TSC22D1	UGT8	LSM7	CA9	MYH9
ENHO	TPPP	BST2	PLOD2	HSPG2
RPS24	SPOCK3	FCGBP	FAM162A	FBN1
C11orf88	EFHD1	LAMTOR4	EEF1AKMT3	TDO2
SERPINI1	ANLN	TMSB4X	TPI1	CD248
AL078639.1	GPRC5B	MT3	FRS2	MMP13
CCK	BOK	MEST	EIF1	RPS4X
GABRA1	FA2H	FABP7	TSFM	COL4A1
TPPP3	PLEKHB1	MDK	DUSP1	ADAM12
CA3	GPR37	APOC1	IGFBP3	RPS7
CALM3	TTYH2	CHI3L1	SLPI	RPL8
CFAP52	BCAS1	HLA-DRA	UPP1	RRBP1
CHGB	AATK	ATP1B2	SLC2A1	HTRA3
ENC1	LGI3	HLA-DRB1	MIF	NBL1
ZMYND10	CSRP1	S100A6	TM4SF1	FLNA
ATP1A3	GJB1	SOD2	TMSB10	MYL6
TSPAN7	PLA2G16	CHCHD2	CD44	LUM
SNCA	ELOVL1	WLS	SLN	LRRC17
DNM1	SHTN1	GATM	RACK1	RPL12
ALDOC	FAM107B	TUBA1B	EEF1A1	P4HB
TMEM59L	AMER2	TRIM47	DDIT4	LAMB1
RPL41	RHOU	HLA-B	ZFAS1	THBS2
SH3GL2	FTH1	ITM2C	VMP1	ITGB1
YWHAH	LARP6	CRISPLD1	SLC16A1	SERF2
C1orf194	CMTM5	RHOC	ACTG1	S100A11
AL357093.2	FGFR2	SNRPD3	ANXA2	RPL29
SYT4	SIRT2	COPS6	DDIT3	TPM4
CRYM	LAMP2	ABHD2	CPSF6	MIF
PHYHIP	FEZ1	PLAT	YEATS4	MFAP4
DYDC2	MTURN	CLU	APLN	RPS12
CHGA	SEMA3B	H3F3B	TIMP1	FAP
RPS27	TMEM151A	EFEMP1	METTL1	RPL22
DYNLRB2	GSN	APBA2	FAM20C	SPON2
CKB	CA2	HLA-DPA1	CHI3L1	FBLN1
FXYD6	RAPGEF5	FOS	DEPP1	MYO1B
TMEM130	TMEM63A	ZFP36	BEST3	COL4A2
TEKT1	PLPP2	H2AFZ	ARRDC3	PXDN
SYN1	SLC44A1	ZYX	HK2	RPS8
SLC1A3	SOX10	MYL12B	RPL37A	MDK
RPL23A	PCSK6	AL049839.2	CLIC4	GJB2
SNAP91	HAPLN2	TYW1	P4HB	RPL36A
TUBB2A	RAB40B	ASL	DNAJB9	MRC2
RPL38	CNTNAP4	POLR2J	ACTB	PLXND1
HPCA	GRM3	PDCD6	BHLHE40	SFRP4
NAPB	ADAMTS4	TSPAN3	NNMT	P4HA2
RPS25	CBR1	RABGEF1	CPM	HMCN1
RPL37	FOLH1	ATP5MF	TPT1	NID2
NSF	LPAR1	C3	GADD45A	RPS15A
RGS4	SLC48A1	JPT1	TRIB3	PGK1
EFCAB1	SLC12A2	NOP10	INSIG2	KDELR3
KIF9	SLC24A2	SERF2	CA12	NT5DC2
AL121899.1	MARCKSL1	JAG1	SLC6A6	FKBP10
C7orf57	SORT1	TXNDC17	PTX3	COL7A1
LY6H	HHATL	TTYH1	PYGL	HCFC1R1
SMOC1	AIF1L	HLA-B	TMEM158	LOXL1
