# Supplementary material for: Spatial cellular architecture predicts prognosis in glioblastoma
Source: Nat Commun. 2023 Jul 11;14:4122. doi: 10.1038/s41467-023-39933-0 (PMC10336135; doi:10.1038/s41467-023-39933-0)
Supplement: Supplementary file 6 — Supplementary Data 3 [file 41467_2023_39933_MOESM6_ESM.xlsx]

## Sheet: Supplementary Data 3
Supplementary Data 3-Genes upregulated in high-aggressive tumor regions
P values were determined using the two-sided Mann-Whitney U test and adjusted for multiple comparison using the Benjamini-Hochberg procedure
Gene	Scores	Log Fold Changes	P value	P value adjusted
MT1X	52.805	0.863998	0	0
APOE	52.3827	0.753466	0	0
BCAN	49.3195	0.8335	0	0
SNRPD3	49.1647	1.45167	0	0
NAMPT	46.7945	1.07119	0	0
PTPRZ1	46.468	0.752625	0	0
CHI3L1	46.3374	1.1171	0	0
GFAP	46.2842	0.699246	0	0
TPST1	44.3586	1.20666	0	0
SOD2	44.3142	0.83005	0	0
GUCD1	44.1959	1.76	0	0
ID3	43.677	0.834293	0	0
EFEMP1	43.4008	0.957435	0	0
MT2A	43.278	0.561001	0	0
ZFP36	42.8166	0.910467	0	0
LRRC75B	42.712	2.05592	0	0
EGFR	40.3297	0.838913	0	0
GUSB	39.8266	1.50646	0	0
LAMTOR4	39.6683	0.616467	0	0
TIMP3	39.4794	0.812617	0	0
TMEM248	39.3284	0.809498	0	0
AZGP1	39.2713	1.62709	0	0
AC008267.5	39.2566	1.42633	0	0
LRIG1	39.1101	0.711458	0	0
SBDS	38.8518	0.753724	0	0
C1orf61	38.7821	0.539269	0	0
MDM4	38.7054	1.2863	0	0
CD44	37.7458	0.730054	9.38985e-308	6.4608e-305
MCM7	37.15	1.05615	6.87681e-298	4.58829e-295
RHOB	36.6266	0.583481	3.87728e-290	2.51088e-287
FCGBP	36.4987	0.902544	4.85155e-288	3.05204e-285
AC027644.3	36.0679	1.10833	4.69093e-281	2.86903e-278
TRIM47	36.0089	0.831959	1.48339e-280	8.82739e-278
SNHG25	35.9602	0.683276	7.53218e-280	4.36431e-277
SPARC	35.6363	0.552828	8.10247e-275	4.57436e-272
RPL22L1	35.498	0.754286	9.03563e-273	4.97366e-270
SCRG1	35.192	0.546182	2.86009e-268	1.53594e-265
PMP2	35.1742	0.56722	5.3789e-268	2.81982e-265
RGS1	35.157	0.993587	1.42958e-267	7.3201e-265
APBA2	35.1352	0.913709	6.8095e-267	3.40753e-264
TNR	34.0338	0.891447	4.42203e-251	2.02842e-248
H3F3B	33.7471	0.406083	4.5105e-247	1.98624e-244
WSB1	33.3483	0.708038	2.37371e-241	1.02479e-238
PON2	33.1625	0.529419	9.38678e-239	3.97458e-236
PHLDA1	33.1443	0.704271	1.80072e-238	7.48082e-236
PTN	32.6956	0.531377	3.35241e-232	1.36691e-229
CNN3	32.6864	0.51527	4.51592e-232	1.80785e-229
CASTOR3	32.5181	1.04547	1.64411e-229	6.46428e-227
APOC1	32.4482	0.514163	9.0961e-229	3.51365e-226
C1QL1	32.3483	1.20549	3.80464e-227	1.44432e-224
VCAN	32.0992	0.644712	5.93989e-224	2.21252e-221
DDR1	32.0978	0.524187	6.02922e-224	2.21252e-221
CEBPD	31.8088	0.787731	6.00004e-220	2.16572e-217
ZFP36L2	31.698	0.596289	1.69064e-218	6.00395e-216
COPS6	31.3199	0.625477	2.37531e-213	8.17181e-211
COL20A1	31.2432	1.32204	3.81576e-212	1.29254e-209
IGFBP3	31.1035	0.845415	1.75017e-210	5.83868e-208
CCL2	31.0296	0.943281	1.91028e-209	6.2777e-207
ZKSCAN1	30.8578	0.857719	3.54356e-207	1.14738e-204
NRCAM	30.7451	0.509307	8.58472e-206	2.7394e-203
RPLP0	30.5678	0.360954	1.85911e-203	5.76534e-201
CRYAB	30.5631	0.430327	2.1152e-203	6.46839e-201
TRIM4	30.5099	1.10768	1.41677e-202	4.27322e-200
ABCC3	30.5044	1.19728	1.84614e-202	5.41979e-200
RPS19	30.4287	0.295421	1.24795e-201	3.56848e-199
SERPINE2	30.3674	0.566548	7.40054e-201	2.08904e-198
GABARAP	29.856	0.620657	2.84917e-194	7.65036e-192
AHCYL1	29.8188	0.523171	8.38535e-194	2.19796e-191
ABCA1	29.7382	0.777661	9.68955e-193	2.50994e-190
CD81	29.6742	0.335426	5.90222e-192	1.49374e-189
MDM2	29.5175	1.04763	1.00782e-189	2.49327e-187
IFI16	29.4877	0.805728	1.42612e-189	3.45058e-187
CD74	29.4861	0.479232	1.40145e-189	3.42856e-187
TYW1	29.3853	1.28943	3.94775e-188	9.14963e-186
SCD5	29.1132	0.44054	6.71371e-185	1.52394e-182
CHI3L2	28.9269	0.833217	1.529e-182	3.33323e-180
BAALC	28.8753	0.415752	5.88359e-182	1.25772e-179
AL049839.2	28.7486	1.06423	2.82946e-180	5.93325e-178
HLA-DRA	28.6631	0.504339	2.46634e-179	5.12301e-177
SH3BP2	28.4204	0.80556	2.4267e-176	4.90193e-174
DUSP1	28.4095	0.613242	3.14548e-176	6.29611e-174
NUP107	28.3142	1.20026	8.18676e-175	1.60943e-172
ACTG1	28.1453	0.29812	4.88213e-173	9.51281e-171
ID4	28.0492	0.603104	7.11074e-172	1.34969e-169
A2M	27.6988	0.468079	1.07773e-167	2.01097e-165
C3	27.6848	0.495833	1.57594e-167	2.91589e-165
SOX4	27.6004	0.725722	1.65742e-166	3.01596e-164
TAF6	27.5249	0.841963	1.4249e-165	2.5716e-163
S100A6	27.4254	0.414222	1.82998e-164	3.27581e-162
FAM20C	27.4032	0.611732	3.39493e-164	6.02818e-162
DCLK2	27.357	0.647605	1.18646e-163	2.0733e-161
DLL3	27.2952	0.938877	6.93379e-163	1.20211e-160
MEST	27.2241	0.658747	4.33376e-162	7.45475e-160
PDPN	27.1736	0.66645	1.69669e-161	2.89594e-159
DPYSL3	27.1544	0.508654	2.72972e-161	4.62331e-159
2022-09-02	27.1529	0.412895	2.83725e-161	4.76874e-159
C7orf43	26.9416	1.01801	1.00073e-158	1.6567e-156
NEAT1	26.9198	0.582678	1.46433e-158	2.40609e-156
AQP1	26.7729	0.624712	7.50004e-157	1.19664e-154
AEBP1	26.5626	0.567088	1.85651e-154	2.87864e-152
GPM6B	26.5318	0.318701	4.149e-154	6.34394e-152
RGMA	26.5184	0.673366	6.06746e-154	9.15023e-152
RABGEF1	26.4377	1.09017	5.7457e-153	8.60605e-151
CNPY4	26.4366	1.04076	5.96359e-153	8.87205e-151
XIST	26.3827	0.861693	2.11185e-152	3.12071e-150
SLC35E3	26.2335	1.26723	1.44455e-150	2.1204e-148
DDX5	26.1459	0.365629	9.3912e-150	1.36037e-147
FYN	26.1421	0.488722	1.03695e-149	1.49226e-147
BEST3	26.1352	1.57245	2.06267e-149	2.94908e-147
MARCKS	26.0934	0.348065	3.66895e-149	5.2118e-147
TSC22D4	26.0306	0.362686	1.86376e-148	2.63053e-146
LRRC8A	25.8616	0.595894	1.43862e-146	2.00478e-144
PPP1R15B	25.5525	0.84714	4.0181e-143	5.49507e-141
SERPINE1	25.5385	0.802892	5.68576e-143	7.72772e-141
HES6	25.4566	0.580608	4.20846e-142	5.68478e-140
FADS2	25.3625	0.531584	4.40861e-141	5.91883e-139
SOX8	25.2377	0.527402	1.00169e-139	1.33668e-137
HLA-DPA1	25.1944	0.503607	2.97925e-139	3.95164e-137
2022-03-09	25.1719	0.905169	6.36761e-139	8.34536e-137
SEM1	25.165	0.354209	6.14143e-139	8.09713e-137
VMP1	25.1569	0.495794	7.50816e-139	9.78194e-137
CCT2	25.1274	0.647687	1.90305e-138	2.46478e-136
GGT1	25.0821	1.82564	7.51166e-138	9.67203e-136
PDIA4	24.9131	0.536325	3.21045e-136	4.086e-134
HSPA5	24.9105	0.442831	3.44025e-136	4.35331e-134
CCND2	24.8035	0.444939	4.68187e-135	5.85713e-133
RCAN1	24.7727	0.562362	1.02687e-134	1.27738e-132
SOX2	24.7649	0.442874	1.20715e-134	1.49321e-132
ASL	24.7567	0.958203	1.65615e-134	2.03716e-132
MT3	24.6975	0.317687	6.75599e-134	8.21841e-132
ATP1B2	24.5503	0.43631	2.28925e-132	2.73939e-130
ZNF3	24.5264	0.964378	4.56097e-132	5.37024e-130
S100A10	24.4745	0.403367	1.44068e-131	1.67835e-129
SPARCL1	24.4499	0.297132	2.62205e-131	3.03854e-129
HNRNPA1	24.4247	0.316399	4.82944e-131	5.53827e-129
C1S	24.3818	0.619958	1.36856e-130	1.55324e-128
CRCP	24.3731	1.05515	1.89179e-130	2.12518e-128
ADGRG1	24.2924	0.394043	1.17594e-129	1.31431e-127
ANKRD10	24.2918	0.60242	1.21531e-129	1.35145e-127
AP4M1	24.2668	0.98521	2.47424e-129	2.73758e-127
ZBTB20	24.2602	0.576743	2.5618e-129	2.82028e-127
HNRNPA2B1	24.2461	0.306407	3.61162e-129	3.91727e-127
GAL3ST4	24.2294	0.911367	5.90054e-129	6.36853e-127
CIRBP	24.2242	0.324431	6.0808e-129	6.53108e-127
IGDCC4	24.2022	0.866381	1.09884e-128	1.17448e-126
GNG5	24.1958	0.381532	1.19174e-128	1.26762e-126
DNER	24.117	0.417953	7.89951e-128	8.36209e-126
ZFAS1	24.0432	0.394588	4.579e-127	4.82395e-125
RPS15A	23.9407	0.251343	5.38471e-126	5.61899e-124
CANX	23.9134	0.325503	1.00102e-125	1.03965e-123
SLC3A2	23.849	0.424582	4.59085e-125	4.7456e-123
DEPP1	23.7524	0.742514	4.63912e-124	4.7731e-122
FRS2	23.7254	0.944175	9.94572e-124	1.01853e-121
PHC2	23.6368	0.429843	6.78519e-123	6.91649e-121
MAT2A	23.6358	0.482688	6.99353e-123	7.09601e-121
FOS	23.5794	0.485313	2.59811e-122	2.61211e-120
RAB31	23.5382	0.443474	6.81479e-122	6.82037e-120
SDC3	23.5344	0.449076	7.43575e-122	7.40816e-120
APC2	23.5295	0.566373	8.40285e-122	8.33396e-120
IFRD1	23.5118	0.623869	1.28399e-121	1.26209e-119
SNHG9	23.4929	0.463626	1.96078e-121	1.91878e-119
PTTG1IP	23.4652	0.397252	3.72936e-121	3.61732e-119
ADCYAP1R1	23.4053	0.57611	1.53553e-120	1.48286e-118
JUN	23.3899	0.451036	2.17241e-120	2.08873e-118
PLCD3	23.3837	0.71309	2.56194e-120	2.45255e-118
PODXL	23.3482	0.71163	5.79101e-120	5.51976e-118
UPP1	23.334	0.705033	8.22176e-120	7.80287e-118
TNC	23.2263	0.484558	9.43503e-119	8.8778e-117
HLA-A	23.1907	0.341512	2.15167e-118	2.00744e-116
RAMP1	23.066	0.40179	3.74769e-117	3.46709e-115
CDK4	23.0327	0.560715	8.44895e-117	7.75121e-115
SMOC1	23.0089	0.806869	1.46597e-116	1.33932e-114
MIDN	22.9603	0.567846	4.21147e-116	3.80033e-114
YEATS4	22.8766	0.953782	3.18214e-115	2.82518e-113
GPC1	22.8694	0.478894	3.31028e-115	2.92714e-113
WLS	22.8502	0.423896	5.11387e-115	4.50389e-113
ZSCAN21	22.7911	1.13497	2.21937e-114	1.94685e-112
LUZP2	22.5937	1.14559	1.84354e-112	1.59807e-110
THRA	22.5492	0.425619	4.51571e-112	3.88387e-110
GTF2I	22.4961	0.302254	1.47538e-111	1.264e-109
OLIG2	22.4696	0.529581	2.7044e-111	2.30797e-109
MLC1	22.4431	0.46836	4.83145e-111	4.07582e-109
MCL1	22.4307	0.490673	6.35337e-111	5.33926e-109
SCG3	22.427	0.460275	6.91834e-111	5.79194e-109
COL4A3	22.42	2.37707	1.27512e-110	1.06347e-108
EGFR-AS1	22.3046	3.4344	2.18781e-109	1.79744e-107
LPL	22.304	0.659394	1.07529e-109	8.93425e-108
ETV1	22.1886	0.515081	1.35699e-108	1.1066e-106
ITM2C	22.1551	0.27575	2.83173e-108	2.3007e-106
RDH10	22.1322	0.883471	5.01154e-108	4.05677e-106
CST3	22.1238	0.283499	5.61914e-108	4.53195e-106
SAT1	22.0897	0.365221	1.18935e-107	9.52257e-106
RND2	22.0735	0.562229	1.71413e-107	1.36745e-105
GNB2	21.9881	0.347466	1.0998e-106	8.74198e-105
TSPAN12	21.902	1.00606	7.74496e-106	6.11213e-104
SHD	21.8827	0.98699	1.17035e-105	9.20313e-104
NOTCH1	21.8642	0.53585	1.63987e-105	1.28038e-103
NTRK2	21.8615	0.345321	1.73527e-105	1.35007e-103
SRI	21.8407	0.303494	2.72901e-105	2.10833e-103
USP15	21.8352	0.925542	3.43256e-105	2.64259e-103
RPL36A	21.8188	0.280797	4.44248e-105	3.40818e-103
RNF19A	21.757	0.587456	1.6893e-104	1.29149e-102
F3	21.7196	0.504275	3.76522e-104	2.8686e-102
SLPI	21.7048	1.1404	5.85563e-104	4.44584e-102
LINC00511	21.6224	0.780497	3.14156e-103	2.37701e-101
C2orf72	21.6131	0.636158	3.74439e-103	2.82342e-101
HLA-DRB1	21.6045	0.423685	4.46766e-103	3.3573e-101
NFKBIA	21.5005	0.528894	4.15267e-102	3.05797e-100
NUPR1	21.5005	0.424434	4.12807e-102	3.05006e-100
ARRDC3	21.4508	0.619189	1.21048e-101	8.88413e-100
RACK1	21.4372	0.260264	1.60522e-101	1.17421e-99
VEGFA	21.3636	0.58409	7.66176e-101	5.58598e-99
EMP1	21.1251	0.465755	1.17227e-98	8.35312e-97
FIBIN	21.0754	0.599542	3.34876e-98	2.37848e-96
MTHFD2	21.0611	0.697683	4.56112e-98	3.21881e-96
ALDOC	21.053	0.348882	5.30633e-98	3.72085e-96
SOCS3	21.019	0.763159	1.11267e-97	7.75278e-96
CSRP2	20.9542	0.442487	4.18939e-97	2.90985e-95
CAV1	20.9145	0.686054	9.7277e-97	6.73536e-95
COL11A1	20.8866	1.09429	1.84613e-96	1.27424e-94
GOLIM4	20.8714	0.484208	2.34598e-96	1.60915e-94
METTL1	20.8615	0.956786	3.1027e-96	2.12159e-94
AGRN	20.8291	0.546381	5.66693e-96	3.8041e-94
HLA-B	20.8282	0.312466	5.78248e-96	3.86987e-94
CLIC4	20.7784	0.389905	1.60612e-95	1.06517e-93
BCL6	20.7436	0.605893	3.31723e-95	2.19335e-93
TTYH1	20.7217	0.350351	5.16392e-95	3.38391e-93
CCNL2	20.7175	0.455855	5.64141e-95	3.68583e-93
FCER1G	20.666	0.473457	1.62784e-94	1.05728e-92
HNRNPC	20.6655	0.297227	1.64811e-94	1.0673e-92
EEF1AKMT3	20.6548	1.15099	2.28442e-94	1.47071e-92
CSF1	20.6182	0.685514	4.40892e-94	2.83019e-92
ZYX	20.5968	0.41669	6.72241e-94	4.27786e-92
DDX17	20.521	0.341672	3.17023e-93	2.01159e-91
SOX9	20.5182	0.407745	3.35784e-93	2.12451e-91
HNRNPK	20.4299	0.267786	2.02995e-92	1.27701e-90
STRADB	20.4147	0.719557	2.87597e-92	1.80408e-90
PROS1	20.3987	0.775675	3.94644e-92	2.46855e-90
SNRNP200	20.3058	0.405668	2.50274e-91	1.5479e-89
HNRNPH1	20.3049	0.34969	2.54872e-91	1.57193e-89
SLC39A14	20.2911	0.615219	3.41104e-91	2.09788e-89
EIF4A1	20.1999	0.353798	2.11653e-90	1.29091e-88
CALCRL	20.1441	0.840679	6.73516e-90	4.09654e-88
CPSF6	20.0998	0.60282	1.62892e-89	9.85317e-88
PLXNB1	20.0914	0.460168	1.87105e-89	1.12868e-87
PLAT	20.088	0.644853	2.01325e-89	1.21114e-87
TSFM	20.0646	0.666528	3.32224e-89	1.99316e-87
P4HB	20.0505	0.357688	4.21662e-89	2.52287e-87
NKAIN4	19.9907	0.512488	1.39383e-88	8.24982e-87
ANGPTL4	19.9851	0.701072	1.6004e-88	9.42185e-87
FRZB	19.9761	0.971243	1.98094e-88	1.1631e-86
HSPA9	19.9166	0.347818	6.0429e-88	3.51991e-86
DPY19L1	19.8718	0.498535	1.47805e-87	8.51928e-86
UST	19.8684	0.762522	1.62107e-87	9.31925e-86
CPM	19.8625	0.927857	1.98459e-87	1.13794e-85
SEC61G	19.8396	0.461402	2.78648e-87	1.59358e-85
NONO	19.8299	0.366726	3.35622e-87	1.91443e-85
GPX3	19.7857	0.62368	8.12315e-87	4.62159e-85
S100A11	19.7658	0.351554	1.18731e-86	6.73769e-85
ITGB2	19.6825	0.503735	6.1162e-86	3.43537e-84
C1QB	19.6669	0.349313	8.27586e-86	4.63659e-84
ASCL1	19.6659	0.633939	8.54152e-86	4.77328e-84
VIM	19.663	0.312217	8.92909e-86	4.97724e-84
NDUFA7	19.629	0.401664	1.73616e-85	9.60469e-84
SOX6	19.5628	0.844179	6.49817e-85	3.55912e-83
STMP1	19.5608	0.372151	6.56867e-85	3.58881e-83
PITX2	19.5592	2.87792	9.64873e-85	5.25856e-83
TM4SF1	19.519	0.769367	1.52585e-84	8.25458e-83
LIFR	19.5068	0.477976	1.88245e-84	1.01588e-82
METTL7A	19.5029	0.355468	2.02596e-84	1.09065e-82
UHRF1	19.4713	0.645245	3.76856e-84	2.01889e-82
HMGN1	19.4616	0.392314	4.50704e-84	2.40281e-82
IGFBP7	19.4413	0.29674	6.68029e-84	3.54425e-82
CXCR4	19.4349	0.765284	7.72792e-84	4.09023e-82
REPIN1	19.4154	0.465633	1.10473e-83	5.8331e-82
GATAD1	19.3471	0.581413	4.15377e-83	2.16725e-81
POLR2J	19.3414	0.298581	4.6016e-83	2.39523e-81
OBSL1	19.2817	0.498151	1.45173e-82	7.521e-81
NPPA	19.2182	1.25345	5.30488e-82	2.72904e-80
C1R	19.1952	0.455991	7.59327e-82	3.88811e-80
HK2	19.1764	0.869572	1.11902e-81	5.6902e-80
HSPB1	19.1738	0.305215	1.14445e-81	5.80611e-80
PLXNB2	19.1479	0.45864	1.87617e-81	9.45296e-80
C11orf96	19.114	0.655845	3.61848e-81	1.81484e-79
TMEM100	19.1004	0.975476	4.80147e-81	2.4027e-79
SYTL4	19.0321	0.930645	1.77079e-80	8.8012e-79
TNK2	19.029	0.490152	1.80343e-80	8.94324e-79
MKLN1	18.9794	0.472754	4.61056e-80	2.27613e-78
SLC7A5	18.9162	0.481302	1.52221e-79	7.48127e-78
KCTD7	18.9049	0.877637	1.91928e-79	9.41175e-78
HLA-DPB1	18.8912	0.413751	2.43154e-79	1.18973e-77
TYROBP	18.8906	0.351177	2.45612e-79	1.19909e-77
GPR17	18.8678	0.999499	3.90882e-79	1.90408e-77
ITGAV	18.8346	0.345429	7.03789e-79	3.41322e-77
EFNA1	18.834	0.644062	7.20198e-79	3.48512e-77
KCNH2	18.7924	0.696259	1.5866e-78	7.64415e-77
TSPAN3	18.6687	0.253576	1.56673e-77	7.51551e-76
CRISPLD1	18.6487	0.535198	2.27817e-77	1.09045e-75
MICALL2	18.6209	0.587208	3.82641e-77	1.82359e-75
APOL4	18.6046	1.49418	5.68285e-77	2.68509e-75
FGF11	18.6012	0.969753	5.6282e-77	2.66499e-75
MAOB	18.5768	0.427319	8.62977e-77	4.06005e-75
CD14	18.5419	0.458259	1.63815e-76	7.69058e-75
JAM2	18.5409	0.43137	1.66998e-76	7.82331e-75
GGCX	18.5221	0.527107	2.3807e-76	1.11292e-74
HNRNPU	18.4465	0.29344	9.50898e-76	4.41706e-74
HNRNPDL	18.4423	0.27717	1.02717e-75	4.75132e-74
ACADVL	18.4421	0.403545	1.0299e-75	4.75393e-74
ELN	18.4275	0.619904	1.35929e-75	6.24821e-74
ITGB4	18.412	0.551593	1.80372e-75	8.23947e-74
C6orf62	18.3699	0.326856	3.87584e-75	1.76319e-73
KAT2A	18.3547	0.526304	5.14162e-75	2.33419e-73
EEF1G	18.3333	0.914456	7.71635e-75	3.48868e-73
BTG1	18.2931	0.422895	1.57883e-74	7.10893e-73
ZFP36L1	18.249	0.316818	3.5224e-74	1.57635e-72
PBXIP1	18.2281	0.432836	5.15713e-74	2.30324e-72
RPL17	18.2156	0.322742	6.45571e-74	2.87155e-72
CSKMT	18.1995	0.585842	8.7293e-74	3.87504e-72
FBXO32	18.1893	0.538122	1.04839e-73	4.64457e-72
SFPQ	18.1583	0.340104	1.82641e-73	8.07507e-72
RHOBTB3	18.1012	0.372418	5.12657e-73	2.25754e-71
POLR2F	18.0855	0.34337	6.80279e-73	2.9897e-71
NPC2	18.0707	0.302312	8.88761e-73	3.89816e-71
DARS	18.0625	0.424042	1.03028e-72	4.50093e-71
DAG1	18.0485	0.373734	1.32417e-72	5.77339e-71
ANXA5	18.0124	0.285418	2.539e-72	1.10264e-70
TMEM255A	17.9666	0.691646	5.87329e-72	2.53069e-70
NEU4	17.95	0.935957	7.99745e-72	3.42583e-70
EIF4EBP1	17.9375	0.526152	9.72481e-72	4.15769e-70
SAMHD1	17.936	0.573684	1.00591e-71	4.29227e-70
CD9	17.9145	0.303585	1.4697e-71	6.25917e-70
ITGA3	17.9015	0.66242	1.86107e-71	7.91061e-70
TP53	17.8775	0.718256	2.86009e-71	1.21103e-69
NUMA1	17.8591	0.392856	3.92918e-71	1.66051e-69
CCND1	17.8489	0.58347	4.74227e-71	1.99647e-69
C1QC	17.7549	0.382671	2.50331e-70	1.04987e-68
CACNG4	17.74	0.686912	3.29988e-70	1.37868e-68
MPZL1	17.7322	0.516003	3.76072e-70	1.56825e-68
GBE1	17.6955	0.694759	7.23486e-70	2.99995e-68
TAGLN2	17.6831	0.328813	8.90558e-70	3.68577e-68
GPT2	17.6751	0.490146	1.02692e-69	4.23421e-68
PLPPR1	17.6387	0.62001	1.96089e-69	8.05503e-68
COMT	17.6116	0.323843	3.13362e-69	1.28484e-67
ANXA1	17.6101	0.341683	3.2134e-69	1.3151e-67
TRAF4	17.5843	0.535464	5.08466e-69	2.06939e-67
CXCL8	17.5791	1.11793	5.77836e-69	2.34738e-67
AC011043.1	17.5518	1.11159	9.21678e-69	3.73729e-67
SF1	17.5423	0.36468	1.05591e-68	4.27373e-67
TNFRSF12A	17.5028	0.477221	2.10782e-68	8.51558e-67
GPR37L1	17.4775	0.382015	3.27627e-68	1.32119e-66
DCX	17.4718	1.09817	3.77165e-68	1.51817e-66
SAA1	17.4668	1.24691	4.14733e-68	1.66635e-66
HS3ST1	17.4637	0.954834	4.29241e-68	1.7215e-66
SYPL1	17.4541	0.393732	4.92133e-68	1.96657e-66
BCHE	17.4311	0.540633	7.37742e-68	2.94268e-66
AC073335.2	17.3957	1.39771	1.43319e-67	5.68575e-66
F2R	17.3895	0.588309	1.51974e-67	6.01827e-66
TRIO	17.3814	0.413659	1.74559e-67	6.88787e-66
MFF	17.3805	0.353972	1.76804e-67	6.96399e-66
EDNRB	17.3594	0.417819	2.55405e-67	1.0042e-65
HILPDA	17.2893	0.637975	8.64327e-67	3.38625e-65
STK32A	17.2688	0.838838	1.24105e-66	4.85353e-65
NFE2L2	17.2558	0.403381	1.52645e-66	5.95909e-65
POM121C	17.2294	0.489851	2.40858e-66	9.36965e-65
TRIM24	17.2226	0.544472	2.71332e-66	1.05365e-64
AGFG2	17.2163	0.728567	3.04954e-66	1.18005e-64
LRP10	17.2153	0.445268	3.06502e-66	1.18396e-64
SSR4	17.2137	0.257289	3.1532e-66	1.21589e-64
FGFR3	17.2005	0.466237	3.97074e-66	1.52846e-64
OSBPL11	17.1983	0.737695	4.16775e-66	1.60149e-64
ACLY	17.1959	0.405559	4.2765e-66	1.64042e-64
HMOX1	17.1898	0.441602	4.74874e-66	1.81839e-64
MDFI	17.1684	0.831334	6.94177e-66	2.65354e-64
CFI	17.0975	0.792285	2.33766e-65	8.88955e-64
SNHG12	17.093	0.625459	2.50913e-65	9.52518e-64
BZW1	17.0919	0.318663	2.53257e-65	9.59761e-64
2022-09-09	17.0911	0.38201	2.567e-65	9.71137e-64
AC009041.2	17.0903	0.527348	2.61105e-65	9.86107e-64
SLC44A2	17.0667	0.376905	3.89272e-65	1.46764e-63
SLC16A1	17.0651	0.453264	4.00745e-65	1.50831e-63
RTL8A	17.0509	0.413619	5.09063e-65	1.90946e-63
PTBP1	17.0449	0.375569	5.63898e-65	2.11155e-63
HIF1A	16.9933	0.323105	1.35564e-64	5.04197e-63
RPS17	16.988	0.263602	1.48201e-64	5.50267e-63
HEY1	16.9781	0.463693	1.756e-64	6.50902e-63
HADHA	16.974	0.366352	1.87864e-64	6.95191e-63
ADM	16.9731	0.576898	1.92037e-64	7.08254e-63
MSN	16.9441	0.383939	3.11911e-64	1.14081e-62
SPATA20	16.9334	0.54975	3.7469e-64	1.36588e-62
ARHGEF6	16.9295	0.479104	3.99477e-64	1.45383e-62
LRRC75A	16.8991	0.530257	6.68002e-64	2.42307e-62
ALG6	16.8876	0.750672	8.21033e-64	2.97327e-62
PAXBP1	16.8699	0.565086	1.09477e-63	3.95806e-62
ALDH6A1	16.8604	0.408772	1.28085e-63	4.62322e-62
SMOX	16.8171	0.471583	2.65318e-63	9.54538e-62
PILRB	16.8041	0.555954	3.30843e-63	1.18834e-61
CYR61	16.7574	0.486432	7.21495e-63	2.5747e-61
FMC1	16.7235	0.349142	1.27062e-62	4.51232e-61
SOX21	16.6812	0.550809	2.58328e-62	9.14448e-61
SSR2	16.676	0.318255	2.80479e-62	9.89677e-61
C1QL4	16.6704	1.4246	3.28048e-62	1.15567e-60
GSTT2B	16.6212	0.639921	7.00127e-62	2.46252e-60
PTPN12	16.6162	0.462465	7.58795e-62	2.66037e-60
HOTAIRM1	16.6101	0.710095	8.4389e-62	2.95402e-60
HAS2	16.5989	0.965769	1.03425e-61	3.61464e-60
SSFA2	16.5952	0.362923	1.07344e-61	3.74563e-60
RAB3IP	16.5924	0.619476	1.13139e-61	3.93537e-60
BMP2	16.5419	0.948421	2.64151e-61	9.14479e-60
TCF12	16.4822	0.321658	6.93581e-61	2.38987e-59
SELENOK	16.4761	0.267806	7.67026e-61	2.63881e-59
RARRES2	16.4695	0.444273	8.56425e-61	2.94177e-59
OLIG1	16.4639	0.28858	9.3791e-61	3.21665e-59
ABAT	16.4453	0.335092	1.27114e-60	4.34594e-59
SDCBP	16.4405	0.2819	1.3758e-60	4.69649e-59
COTL1	16.4397	0.339097	1.39522e-60	4.7554e-59
KRTCAP2	16.4101	0.331992	2.26791e-60	7.71791e-59
MATN2	16.4093	0.405635	2.29723e-60	7.8056e-59
FAM118A	16.3756	0.825622	4.02631e-60	1.36177e-58
MSI1	16.3504	0.705762	6.06709e-60	2.04885e-58
ARHGEF40	16.3322	0.508836	8.12347e-60	2.7349e-58
ICAM1	16.3229	0.746351	9.55279e-60	3.21119e-58
HLA-DQA1	16.3154	0.583031	1.06741e-59	3.58264e-58
CALD1	16.2776	0.369091	1.97125e-59	6.56624e-58
AVIL	16.2687	1.06404	2.33028e-59	7.72713e-58
ITGA7	16.2609	0.460747	2.58959e-59	8.56121e-58
LUC7L2	16.1787	0.416054	9.80344e-59	3.22167e-57
SEC61A1	16.1309	0.322793	2.11869e-58	6.93155e-57
WTAP	16.1003	0.416956	3.46666e-58	1.12746e-56
IGFBP2	16.0899	0.357898	4.09968e-58	1.33137e-56
FERMT1	16.0822	1.09863	4.77107e-58	1.54712e-56
PPP1R14B	16.0699	0.382293	5.64718e-58	1.82853e-56
PALD1	16.0688	0.640352	5.78977e-58	1.87194e-56
ENHO	16.0497	0.381586	7.82143e-58	2.52141e-56
ERO1A	16.0464	0.490613	8.25982e-58	2.65884e-56
SPOCD1	16.0421	0.707651	8.91483e-58	2.86132e-56
CDK2AP2	16.0178	0.389246	1.30199e-57	4.16674e-56
RBM5	16.0109	0.385288	1.45533e-57	4.64398e-56
PRKCA	16.0053	0.315566	1.59087e-57	5.06914e-56
RASSF4	15.941	0.382469	4.43929e-57	1.40639e-55
PLCD1	15.9366	0.627208	4.78913e-57	1.51504e-55
AHR	15.9079	0.649914	7.57319e-57	2.38209e-55
CLK1	15.9028	0.384842	8.16348e-57	2.5641e-55
ERBB2	15.9023	0.561329	8.24548e-57	2.58617e-55
NFIA	15.8563	0.356843	1.7055e-56	5.34163e-55
TNS2	15.8311	0.549959	2.54901e-56	7.96086e-55
TMED10	15.8273	0.263076	2.69812e-56	8.41462e-55
ADAM17	15.7957	0.552866	4.46043e-56	1.38519e-54
ILF2	15.7941	0.306508	4.55597e-56	1.41286e-54
TUBA1C	15.7705	0.378196	6.61214e-56	2.04763e-54
SUMF2	15.7639	0.524075	7.35185e-56	2.2735e-54
PLSCR4	15.7531	0.478808	8.72347e-56	2.69388e-54
MYC	15.7449	0.679358	9.94453e-56	3.06236e-54
EIF3B	15.734	0.325346	1.17471e-55	3.6124e-54
WDR1	15.7254	0.299518	1.34633e-55	4.13437e-54
DOCK7	15.7221	0.485171	1.41958e-55	4.34117e-54
CAPN2	15.6986	0.331586	2.04899e-55	6.25724e-54
RAVER1	15.6465	1.51485	4.80608e-55	1.45557e-53
CAPN5	15.6129	0.561277	7.85783e-55	2.37005e-53
OLFM2	15.5831	0.437711	1.24767e-54	3.74776e-53
CSF1R	15.5662	0.38524	1.62318e-54	4.86248e-53
IDH1	15.5236	0.416066	3.14797e-54	9.41741e-53
POM121	15.5102	0.443049	3.87262e-54	1.15538e-52
TPP1	15.501	0.332889	4.46476e-54	1.33024e-52
FUS	15.5008	0.25847	4.48181e-54	1.33352e-52
ALDH2	15.4629	0.322488	8.05074e-54	2.38254e-52
PLSCR1	15.4609	0.486408	8.31408e-54	2.45717e-52
TRA2A	15.4517	0.407798	9.57234e-54	2.82525e-52
TCIM	15.4456	0.713884	1.05784e-53	3.11384e-52
KRBOX1	15.4096	1.10419	1.86213e-53	5.45944e-52
CDK5RAP3	15.4056	0.381485	1.95088e-53	5.71204e-52
PRPH	15.4037	1.25025	2.07649e-53	6.07174e-52
HDHD5	15.3741	0.571967	3.17339e-53	9.25452e-52
COL4A4	15.3716	1.98162	3.56683e-53	1.03608e-51
SLITRK2	15.3681	0.573853	3.48139e-53	1.01393e-51
NOVA1	15.3678	0.36186	3.48847e-53	1.01465e-51
LHFPL6	15.3662	0.3803	3.57483e-53	1.03703e-51
RPA1	15.3617	0.390172	3.8319e-53	1.11014e-51
ANO6	15.3395	0.461177	5.39416e-53	1.5566e-51
RGCC	15.3363	0.333798	5.66381e-53	1.63014e-51
CCDC50	15.2847	0.443507	1.24762e-52	3.5815e-51
DCXR	15.2787	0.330599	1.36505e-52	3.91351e-51
FERMT2	15.2707	0.431548	1.5446e-52	4.41675e-51
TMED4	15.2273	0.328367	2.9914e-52	8.54274e-51
GEM	15.1976	0.66957	4.72212e-52	1.34504e-50
CYBC1	15.182	0.477658	5.96147e-52	1.69586e-50
GBP2	15.1666	0.648049	7.55809e-52	2.14451e-50
POLD4	15.1647	0.593846	7.75799e-52	2.1984e-50
ADCY8	15.1627	0.738996	8.0431e-52	2.27626e-50
IL17D	15.1584	0.478035	8.53102e-52	2.41125e-50
ATP6V0E1	15.1508	0.257433	9.56915e-52	2.69774e-50
RGS16	15.1296	0.694081	1.33116e-51	3.74802e-50
HIP1	15.0785	0.53116	2.85972e-51	8.02106e-50
GALNT13	15.0526	0.872454	4.27552e-51	1.19465e-49
NECAP2	15.0499	0.400753	4.38582e-51	1.22392e-49
MASP1	14.9728	0.502325	1.3999e-50	3.882e-49
VCAM1	14.9375	0.532454	2.373e-50	6.53927e-49
APH1A	14.9242	0.375163	2.88989e-50	7.95371e-49
NASP	14.9111	0.385006	3.51299e-50	9.65657e-49
ATRAID	14.9096	0.301446	3.59269e-50	9.86334e-49
FAT1	14.9091	0.464581	3.62173e-50	9.93068e-49
CARD16	14.8818	0.601089	5.45008e-50	1.49253e-48
SCARA3	14.8784	0.385816	5.71962e-50	1.56441e-48
ACKR3	14.8727	0.465224	6.22464e-50	1.70042e-48
CRMP1	14.8615	0.316673	7.34511e-50	2.00402e-48
LIMA1	14.8532	0.491593	8.32712e-50	2.26633e-48
NCSTN	14.8404	0.380563	1.00628e-49	2.73533e-48
ODC1	14.8367	0.377927	1.06222e-49	2.88383e-48
SRSF5	14.8319	0.284391	1.14057e-49	3.09275e-48
PAGR1	14.8075	0.798293	1.65142e-49	4.47243e-48
GRIK3	14.7964	0.550507	1.93635e-49	5.23767e-48
RCC2	14.7931	0.410689	2.02887e-49	5.48119e-48
RNASET2	14.7887	0.340612	2.16294e-49	5.83621e-48
HMGB2	14.7722	0.354234	2.76229e-49	7.44432e-48
MYBPC1	14.7455	0.348074	4.10165e-49	1.10269e-47
BCL3	14.7424	0.724298	4.31029e-49	1.15737e-47
RBM28	14.742	0.594531	4.32609e-49	1.16019e-47
PFKFB3	14.7206	0.373157	5.9183e-49	1.58142e-47
ADGRA3	14.714	0.532153	6.53719e-49	1.74257e-47
PLP2	14.7038	0.440272	7.5738e-49	2.01645e-47
PSD2	14.6745	0.441929	1.16608e-48	3.08221e-47
NOTCH3	14.6734	0.491294	1.18501e-48	3.12849e-47
SEMA3E	14.663	0.849016	1.39027e-48	3.66598e-47
PRRX1	14.6565	0.425098	1.51672e-48	3.99464e-47
INPPL1	14.6546	0.450374	1.56182e-48	4.10359e-47
ADGRV1	14.6472	0.567878	1.74149e-48	4.55935e-47
HIF3A	14.64	0.662618	1.94e-48	5.07304e-47
CPSF7	14.6361	0.423301	2.04533e-48	5.34211e-47
C6orf141	14.6359	1.27764	2.09688e-48	5.47026e-47
GPC2	14.6332	1.21327	2.1846e-48	5.69238e-47
DMTF1	14.6313	0.464303	2.1963e-48	5.7161e-47
PTPRF	14.6303	0.341548	2.22691e-48	5.78892e-47
CYP27B1	14.6185	1.70876	2.75716e-48	7.15044e-47
FAM189A2	14.6125	0.577271	2.8975e-48	7.50554e-47
KDELR2	14.5778	0.27151	4.79904e-48	1.23875e-46
LRRN1	14.5712	0.484238	5.29089e-48	1.36251e-46
TCF4	14.5624	0.2843	6.00055e-48	1.54346e-46
ASAP3	14.5517	0.64659	7.04951e-48	1.80694e-46
SRGN	14.5485	0.363002	7.35701e-48	1.88357e-46
TOX	14.5408	0.744824	8.27201e-48	2.11291e-46
YBX3	14.5152	0.408916	1.19283e-47	3.03626e-46
MANF	14.5133	0.380726	1.22653e-47	3.11485e-46
C1QA	14.5125	0.291429	1.24216e-47	3.15091e-46
SEMA5B	14.5029	0.70831	1.43329e-47	3.63154e-46
GSAP	14.4903	0.704535	1.72514e-47	4.36098e-46
ACTN4	14.474	0.308158	2.16952e-47	5.47805e-46
IFNGR2	14.4707	0.334586	2.27671e-47	5.74212e-46
CTDSP2	14.4658	0.34562	2.4425e-47	6.14616e-46
KIAA0040	14.4652	0.75461	2.48717e-47	6.25143e-46
CABIN1	14.4582	0.410479	2.72834e-47	6.84197e-46
B4GALNT4	14.4538	0.44396	2.90537e-47	7.27763e-46
HNRNPD	14.4486	0.268996	3.13322e-47	7.83946e-46
WDR45B	14.4263	0.332408	4.32267e-47	1.08032e-45
FAM129B	14.412	0.542885	5.32363e-47	1.32898e-45
CXCL16	14.4094	0.395221	5.52475e-47	1.37762e-45
IMPDH2	14.4055	0.345106	5.8358e-47	1.45354e-45
IRAK1	14.4052	0.394892	5.86342e-47	1.45877e-45
PHC1	14.4018	0.469667	6.16478e-47	1.53028e-45
FLII	14.4008	0.451103	6.25171e-47	1.55012e-45
IL1B	14.397	0.719115	6.6381e-47	1.64407e-45
STOM	14.3783	0.331871	8.6377e-47	2.13451e-45
C1RL	14.3628	0.729526	1.08573e-46	2.67701e-45
TREM1	14.3626	1.11603	1.09657e-46	2.7007e-45
HADHB	14.3532	0.313389	1.23954e-46	3.0494e-45
WDR6	14.352	0.377446	1.2603e-46	3.09701e-45
CLDN12	14.3345	0.465178	1.62317e-46	3.97541e-45
KIF21B	14.3289	0.698042	1.76472e-46	4.31251e-45
SF3B2	14.3287	0.279767	1.76232e-46	4.31141e-45
SEMA5A	14.3141	0.43674	2.17369e-46	5.30014e-45
PAG1	14.3052	0.584757	2.47609e-46	6.02415e-45
HSPD1	14.3042	0.252137	2.50243e-46	6.08152e-45
PLA2G2A	14.3009	1.01898	2.66483e-46	6.46905e-45
CD320	14.2938	0.39307	2.90267e-46	7.03092e-45
TP53TG1	14.2859	0.415042	3.25409e-46	7.87348e-45
STK17A	14.2733	0.528866	3.8979e-46	9.40022e-45
SLC11A1	14.2665	0.594969	4.30359e-46	1.03672e-44
MAML2	14.2487	0.553029	5.54474e-46	1.33425e-44
NCOR2	14.2458	0.34014	5.76829e-46	1.38653e-44
SH3BGR	14.234	0.524019	6.83143e-46	1.64029e-44
CDK2AP1	14.213	0.310485	9.20495e-46	2.20298e-44
HYAL2	14.2116	0.483366	9.40538e-46	2.24607e-44
FCGR3A	14.2078	0.35494	9.91282e-46	2.36213e-44
HEPACAM	14.2043	0.284088	1.04071e-45	2.47455e-44
BAZ1B	14.1911	0.390126	1.25544e-45	2.97549e-44
FGFBP2	14.1888	1.30366	1.33627e-45	3.16366e-44
SCUBE2	14.1845	1.07315	1.40444e-45	3.32148e-44
PDIA6	14.1826	0.275534	1.41625e-45	3.34581e-44
RIN2	14.1721	0.48669	1.64817e-45	3.88539e-44
TANC1	14.159	0.520408	1.98392e-45	4.65691e-44
CDKN2B	14.1577	1.24703	2.06952e-45	4.85269e-44
RIDA	14.1472	0.338252	2.34055e-45	5.47655e-44
HIST1H2AC	14.1375	0.518099	2.69339e-45	6.2821e-44
FBLN5	14.1034	0.528411	4.36446e-45	1.0169e-43
IL6ST	14.0918	0.2608	5.12363e-45	1.19126e-43
MAPK4	14.0723	0.383326	6.74816e-45	1.56731e-43
LUC7L3	14.07	0.311881	6.96918e-45	1.61694e-43
BRAT1	14.0491	0.454775	9.36233e-45	2.16533e-43
BX284668.5	14.0463	0.570799	9.75478e-45	2.25373e-43
TUBB3	14.035	0.644607	1.14284e-44	2.63763e-43
APLN	13.9751	0.48224	2.64264e-44	6.06732e-43
KMT2C	13.9308	0.402534	4.91051e-44	1.12391e-42
KRT10	13.9167	0.347277	5.96961e-44	1.36489e-42
MRPL12	13.9022	0.341355	7.31014e-44	1.66447e-42
OLR1	13.8934	0.449181	8.27285e-44	1.88173e-42
GALNT15	13.8737	0.449994	1.08777e-43	2.4615e-42
C1orf162	13.8697	0.571824	1.15199e-43	2.60415e-42
ING3	13.8684	0.59672	1.17274e-43	2.64835e-42
UBE2G2	13.8535	0.39437	1.43818e-43	3.23782e-42
FAM181B	13.8514	0.331638	1.4809e-43	3.33058e-42
EWSR1	13.8301	0.283649	1.99041e-43	4.47191e-42
TJP2	13.8141	0.739723	2.49964e-43	5.5989e-42
ACTN1	13.7974	0.316136	3.12636e-43	6.99554e-42
PHKG1	13.7495	0.672003	6.08297e-43	1.35836e-41
AC127522.1	13.7424	2.62996	7.19141e-43	1.60426e-41
ADGRL3	13.721	0.404649	8.97516e-43	1.99008e-41
ABHD4	13.7185	0.507146	9.2925e-43	2.05837e-41
GOLPH3	13.7163	0.289328	9.56571e-43	2.11676e-41
AKR1C3	13.7148	0.657337	9.81284e-43	2.16927e-41
RELA	13.7069	0.418459	1.08877e-42	2.40206e-41
CP	13.6727	0.502755	1.74108e-42	3.82968e-41
KCTD3	13.6713	0.398673	1.77397e-42	3.89814e-41
MAPT-AS1	13.6448	1.0325	2.5806e-42	5.64807e-41
RASD1	13.6443	0.323193	2.56363e-42	5.61653e-41
DDX56	13.6415	0.39474	2.66477e-42	5.8265e-41
STEAP3	13.6155	0.524551	3.8045e-42	8.30203e-41
DHRS3	13.5912	0.437399	5.29631e-42	1.15004e-40
ARHGEF10L	13.5809	0.538278	6.10081e-42	1.32342e-40
AUP1	13.5659	0.300328	7.46661e-42	1.61811e-40
CA9	13.5462	0.751257	9.77934e-42	2.11722e-40
SNRPF	13.5351	0.270397	1.13537e-41	2.45565e-40
IL33	13.503	0.596776	1.75732e-41	3.7934e-40
SPTSSA	13.4866	0.352649	2.18852e-41	4.71034e-40
ABCF2-1	13.4764	0.389783	2.51167e-41	5.39532e-40
MSI2	13.4628	0.307023	3.01877e-41	6.47198e-40
SFT2D2	13.4572	0.412487	3.25709e-41	6.97613e-40
GATD3A	13.4554	0.762535	3.34983e-41	7.1678e-40
CSNK1E	13.4481	0.315106	3.67713e-41	7.85287e-40
PYGL	13.4127	0.443823	5.92443e-41	1.26155e-39
ST5	13.403	0.398417	6.75498e-41	1.43424e-39
RNPEP	13.3935	0.482802	7.67719e-41	1.62848e-39
HOXD9	13.3735	1.30792	1.02485e-40	2.16764e-39
HNMT	13.3659	0.383787	1.11109e-40	2.34778e-39
LBR	13.3639	0.491989	1.14187e-40	2.4082e-39
ZNF783	13.3369	0.531464	1.63933e-40	3.44416e-39
PRRT4	13.3277	1.50656	1.89881e-40	3.97793e-39
BTG2	13.3271	0.38689	1.86589e-40	3.91642e-39
ATL3	13.3115	0.38239	2.29727e-40	4.80353e-39
LSM8	13.3012	0.377985	2.63617e-40	5.50693e-39
PLOD2	13.2743	0.417506	3.77367e-40	7.86824e-39
FKBP9	13.273	0.318759	3.83967e-40	7.99828e-39
SLC39A1	13.2555	0.383509	4.84039e-40	1.00733e-38
PDGFRA	13.2369	0.424623	6.1976e-40	1.28856e-38
WWTR1	13.2189	0.333864	7.86474e-40	1.6321e-38
WEE1	13.2022	0.51991	9.82147e-40	2.03242e-38
PELI1	13.1939	0.507419	1.09771e-39	2.26517e-38
TRIM9	13.1792	0.292224	1.33115e-39	2.73919e-38
NSUN2	13.1677	0.517722	1.55195e-39	3.18757e-38
SMC5	13.166	0.523571	1.58574e-39	3.25395e-38
CCER2	13.1504	1.11903	1.97028e-39	4.03549e-38
HES1	13.1485	0.416247	1.99569e-39	4.08375e-38
CBX3	13.1425	0.252879	2.15994e-39	4.41575e-38
EMC6	13.1266	0.330008	2.66283e-39	5.42872e-38
PCDHB16	13.1218	0.687778	2.84831e-39	5.79612e-38
SAT2	13.1193	0.269987	2.93186e-39	5.95513e-38
TRIB3	13.1181	0.684331	2.99013e-39	6.06791e-38
HLA-DQB1	13.1093	0.362096	3.34171e-39	6.76889e-38
UBE2H	13.109	0.301042	3.35442e-39	6.78838e-38
LINC00844	13.1089	0.261777	3.36147e-39	6.7964e-38
NUDT4	13.0936	0.278183	4.10627e-39	8.27948e-38
FGD5-AS1	13.088	0.260239	4.42097e-39	8.90585e-38
STAT3	13.0816	0.383396	4.81001e-39	9.67185e-38
CCDC47	13.07	0.314558	5.60083e-39	1.12415e-37
DSCAM	13.0658	0.749624	5.94112e-39	1.19136e-37
ATP1A2	13.0595	0.252191	6.42632e-39	1.28398e-37
RASL12	13.0559	0.547186	6.74332e-39	1.3461e-37
ZMAT1	13.0556	0.608998	6.77801e-39	1.3518e-37
RFX4	13.0379	0.388624	8.52521e-39	1.69106e-37
CYBRD1	13.0319	0.377963	9.22215e-39	1.82766e-37
RFTN2	13.0285	0.399215	9.63876e-39	1.90851e-37
TNFAIP2	13.0278	0.627697	9.75317e-39	1.92943e-37
TMED5	13.023	0.361307	1.03543e-38	2.04466e-37
INTS3	13.0186	0.409194	1.09638e-38	2.16115e-37
SELENON	13.0154	0.302955	1.14363e-38	2.25227e-37
MT1F	13.0063	0.289636	1.2879e-38	2.53414e-37
CHPF	13.0031	0.287258	1.34167e-38	2.63757e-37
PCGF2	12.9816	0.518521	1.77736e-38	3.48788e-37
GLIPR1	12.978	0.495965	1.86179e-38	3.64705e-37
GSTK1	12.9776	0.315244	1.87161e-38	3.66304e-37
TRAM1	12.9771	0.311258	1.88326e-38	3.68255e-37
PDE4B	12.9734	0.334158	1.97756e-38	3.85668e-37
RHBDF2	12.9472	0.566494	2.7806e-38	5.40365e-37
COL5A3	12.9445	0.430836	2.87872e-38	5.58446e-37
LRRN2	12.9438	0.496426	2.91289e-38	5.64577e-37
RCC1L	12.9286	0.42988	3.53602e-38	6.84149e-37
SUN1	12.9189	0.314913	4.0072e-38	7.73952e-37
NUP160	12.9111	0.480935	4.44011e-38	8.56812e-37
SMAD9	12.9055	0.71372	4.79121e-38	9.23755e-37
SOX13	12.9039	0.673628	4.88564e-38	9.40315e-37
MIR4435-2HG	12.9028	0.458676	4.94884e-38	9.51647e-37
TOR1AIP2	12.8999	0.34476	5.13018e-38	9.84798e-37
KDM1A	12.8994	0.355445	5.15999e-38	9.89658e-37
LMAN1	12.8985	0.345893	5.22532e-38	1.00045e-36
MEX3C	12.882	0.409394	6.46693e-38	1.23709e-36
MUM1	12.8804	0.372089	6.59931e-38	1.26132e-36
GANAB	12.8631	0.290119	8.25381e-38	1.57344e-36
KDM3B	12.8593	0.399054	8.66224e-38	1.64987e-36
LSM5	12.8428	0.261216	1.0721e-37	2.03672e-36
PTCH1	12.8419	0.551534	1.08606e-37	2.06146e-36
PPP1R35	12.8372	0.593846	1.15421e-37	2.18516e-36
IL1RAP	12.8175	0.425705	1.48529e-37	2.80954e-36
GLIS3	12.8168	0.521491	1.5002e-37	2.83531e-36
PTPRJ	12.8134	0.438237	1.56549e-37	2.95618e-36
HOXB7	12.8004	0.789279	1.85116e-37	3.49262e-36
PFKFB4	12.7991	0.703401	1.8845e-37	3.55248e-36
TREM2	12.7948	0.31663	1.98696e-37	3.74243e-36
MRPL38	12.782	0.917746	2.35042e-37	4.41567e-36
SFRP2	12.7783	0.860607	2.4702e-37	4.63673e-36
BCR	12.7703	0.390787	2.72062e-37	5.10244e-36
GADD45A	12.7642	0.337813	2.94071e-37	5.50584e-36
UBALD2	12.7611	0.33285	3.06067e-37	5.7207e-36
ECH1	12.7607	0.263838	3.0764e-37	5.74522e-36
ETNK2	12.7606	0.839805	3.09683e-37	5.77847e-36
PDLIM4	12.7555	0.508315	3.2888e-37	6.13149e-36
COL9A2	12.7552	0.486967	3.30039e-37	6.14789e-36
TMEM170A	12.7511	0.416006	3.47746e-37	6.47225e-36
VANGL2	12.7399	0.619353	4.02285e-37	7.46839e-36
RB1	12.7328	0.374235	4.39562e-37	8.15356e-36
SAMD1	12.7314	0.36529	4.4719e-37	8.28806e-36
ARHGAP1	12.7212	0.313744	5.09601e-37	9.4289e-36
SRSF6	12.7205	0.313755	5.14306e-37	9.50797e-36
TMEM132E	12.7182	0.871834	5.3234e-37	9.83311e-36
TRRAP	12.7176	0.390466	5.33577e-37	9.8477e-36
SCN1A	12.7131	0.547825	5.65506e-37	1.04282e-35
MFGE8	12.6938	0.343787	7.2237e-37	1.32875e-35
PRSS23	12.6866	0.435825	7.91949e-37	1.45552e-35
PPT1	12.675	0.263991	9.1715e-37	1.68422e-35
FGF2	12.6671	0.459296	1.01481e-36	1.86201e-35
TNS1	12.6424	0.463185	1.38952e-36	2.53686e-35
SLC38A10	12.6412	0.350936	1.41015e-36	2.57239e-35
DENND5A	12.635	0.251692	1.5243e-36	2.77372e-35
HIST2H2BE	12.5952	0.513675	2.52725e-36	4.58739e-35
RGMB	12.5902	0.471936	2.689e-36	4.87698e-35
GNB4	12.5768	0.380944	3.18591e-36	5.77344e-35
GGT5	12.5758	0.489307	3.22816e-36	5.84521e-35
KLRC2	12.5135	0.941749	7.13094e-36	1.2838e-34
CTDNEP1	12.5082	0.275349	7.5439e-36	1.35704e-34
LAPTM4B	12.5028	0.303847	8.07638e-36	1.45164e-34
CPSF4	12.4929	0.435585	9.14673e-36	1.64134e-34
MSTN	12.4884	1.05691	9.81214e-36	1.75931e-34
CASK	12.4791	0.383564	1.08753e-35	1.94835e-34
FAM198A	12.4777	0.777698	1.11086e-35	1.98853e-34
LONP1	12.4645	0.318476	1.30442e-35	2.33123e-34
C1QTNF1	12.4615	0.593245	1.35623e-35	2.41989e-34
RNF213	12.458	0.407539	1.41632e-35	2.52506e-34
HBEGF	12.4571	0.600454	1.43529e-35	2.55682e-34
CEP95	12.4343	0.466264	1.90357e-35	3.38827e-34
KDM3A	12.4306	0.404067	1.99349e-35	3.54545e-34
CCDC130	12.4145	0.407793	2.43611e-35	4.32566e-34
FAM181A	12.4112	0.548358	2.54114e-35	4.50852e-34
CSNK1D	12.4074	0.298261	2.66172e-35	4.71866e-34
CDC42SE1	12.3892	0.379247	3.33764e-35	5.91215e-34
MRPL40	12.3783	0.314284	3.82082e-35	6.7626e-34
LTBP3	12.3773	0.434476	3.87026e-35	6.84462e-34
S100A3	12.3656	0.853997	4.49001e-35	7.93428e-34
SCNN1D	12.3406	0.729879	6.11213e-35	1.0749e-33
PPP4C	12.3322	0.275601	6.77055e-35	1.18818e-33
SAA2	12.3194	1.47974	8.09924e-35	1.41643e-33
DDIT4	12.2919	0.288311	1.11449e-34	1.9429e-33
SLC25A1	12.2736	0.390827	1.39587e-34	2.43151e-33
XPO1	12.2659	0.278492	1.53484e-34	2.67147e-33
C8orf33	12.2513	0.32985	1.83666e-34	3.19175e-33
SPEG	12.2405	0.45413	2.09856e-34	3.64401e-33
MED24	12.235	0.472629	2.2444e-34	3.89419e-33
NUP188	12.2309	0.425379	2.36054e-34	4.08926e-33
FADS3	12.225	0.384929	2.53873e-34	4.39102e-33
PXDC1	12.2191	0.387178	2.72896e-34	4.71635e-33
SLC26A2	12.2122	0.695634	2.97669e-34	5.14045e-33
ALDH4A1	12.2102	0.41802	3.04311e-34	5.25104e-33
GALNT2	12.2054	0.334031	3.22679e-34	5.56363e-33
CTTNBP2	12.2037	0.542056	3.29947e-34	5.68005e-33
PIDD1	12.1967	0.619572	3.59691e-34	6.18725e-33
YTHDF1	12.1922	0.356509	3.79341e-34	6.51508e-33
CEBPB	12.1876	0.361724	4.0142e-34	6.8889e-33
SRM	12.1652	0.293596	5.27424e-34	9.02317e-33
GNAI3	12.1617	0.332125	5.50331e-34	9.40775e-33
LPCAT1	12.159	0.347564	5.69001e-34	9.71183e-33
ARL6IP6	12.1432	0.447997	6.90499e-34	1.17765e-32
LSM14A	12.1404	0.308422	7.14369e-34	1.21741e-32
DEGS1	12.1272	0.262268	8.3826e-34	1.42414e-32
LINC01579	12.1194	0.617719	9.25606e-34	1.57132e-32
ANKRD28	12.1145	0.447299	9.78626e-34	1.65877e-32
CLK2	12.1115	0.4393	1.01509e-33	1.71924e-32
TLE3	12.1072	0.43374	1.06967e-33	1.81031e-32
EIF2AK1	12.1018	0.278781	1.14176e-33	1.92786e-32
SRSF11	12.0952	0.266518	1.2375e-33	2.08792e-32
ARID1A	12.0923	0.331077	1.28121e-33	2.15836e-32
PLK3	12.091	0.592694	1.30409e-33	2.19522e-32
AC006058.1	12.0875	0.970276	1.36633e-33	2.29823e-32
C7orf26	12.0841	0.446557	1.41673e-33	2.38118e-32
TIPARP	12.0778	0.438221	1.52827e-33	2.56474e-32
VGLL4	12.0703	0.286456	1.67334e-33	2.80606e-32
METTL7B	12.0572	0.42571	1.96328e-33	3.28726e-32
ARL2BP	12.0546	0.283775	2.02358e-33	3.38566e-32
SP100	12.0515	0.516182	2.10235e-33	3.51477e-32
FCGR2B	12.0383	0.828722	2.47669e-33	4.13747e-32
ATP13A3	11.9993	0.373168	3.94732e-33	6.57429e-32
CLNS1A	11.9962	0.255119	4.09913e-33	6.82197e-32
SLC7A1	11.9935	0.449231	4.23746e-33	7.04686e-32
SULT1A3	11.9915	1.08507	4.36119e-33	7.24714e-32
DDR2	11.9772	0.511638	5.15643e-33	8.56216e-32
AC007344.1	11.9736	1.68403	5.50756e-33	9.12457e-32
STK40	11.9731	0.417022	5.41281e-33	8.97434e-32
TRABD	11.9581	0.519535	6.48425e-33	1.07346e-31
SCARB1	11.9538	0.3944	6.82336e-33	1.12875e-31
HNRNPA1P48	11.9359	0.545795	8.46496e-33	1.39821e-31
COA4	11.9334	0.27981	8.71935e-33	1.43915e-31
ITGAX	11.9309	0.561456	8.99096e-33	1.48065e-31
GPR137B	11.9288	0.376434	9.21734e-33	1.5134e-31
HOXA7	11.9238	0.800476	9.79237e-33	1.60423e-31
BBS2	11.9038	0.296174	1.24207e-32	2.03179e-31
ZNF107	11.8988	0.675744	1.32072e-32	2.15884e-31
LCAT	11.8936	0.517943	1.40459e-32	2.29423e-31
EPS8L2	11.8892	0.630938	1.48085e-32	2.41701e-31
IVNS1ABP	11.8752	0.327955	1.74768e-32	2.84829e-31
GLCCI1	11.8733	0.516915	1.78878e-32	2.91096e-31
ALCAM	11.8718	0.333589	1.81957e-32	2.95889e-31
NADK	11.8701	0.362542	1.85851e-32	3.01997e-31
DNAJB9	11.8689	0.368343	1.88566e-32	3.06183e-31
MLLT6	11.8656	0.384289	1.95882e-32	3.17829e-31
SELENOS	11.8553	0.30848	2.2144e-32	3.59034e-31
AL157700.1	11.849	0.975915	2.41018e-32	3.90488e-31
AL161772.1	11.8445	0.353035	2.52067e-32	4.07789e-31
PKN1	11.8406	0.34879	2.64003e-32	4.26785e-31
NES	11.8222	0.252828	3.28326e-32	5.29216e-31
CCZ1	11.8096	0.326243	3.81561e-32	6.14123e-31
SLC12A9	11.8063	0.380353	3.96729e-32	6.3807e-31
PCDHGA1	11.8045	0.894206	4.06598e-32	6.53465e-31
GAREM2	11.7977	0.561704	4.40031e-32	7.05652e-31
SF3B3	11.7936	0.31209	4.60793e-32	7.3841e-31
GBP1	11.7853	0.450973	5.08828e-32	8.14198e-31
NUP205	11.7786	0.432099	5.50583e-32	8.79096e-31
CASP1	11.7778	0.642004	5.5674e-32	8.88283e-31
DHX40	11.7743	0.374039	5.79418e-32	9.23796e-31
SLC6A8	11.7738	0.257441	5.82687e-32	9.27665e-31
TOR3A	11.7669	0.506329	6.32753e-32	1.00592e-30
SRRT	11.7613	0.330426	6.75512e-32	1.07312e-30
EIF3D	11.7578	0.312914	7.04016e-32	1.11759e-30
ARHGAP31	11.7447	0.47488	8.22178e-32	1.30142e-30
PPFIA1	11.7437	0.346987	8.3141e-32	1.31509e-30
FRMD3	11.7336	0.603665	9.38005e-32	1.48263e-30
TMEM158	11.7279	0.337406	1.00158e-31	1.58198e-30
SND1	11.7247	0.30468	1.04041e-31	1.64213e-30
JUNB	11.7242	0.30764	1.04671e-31	1.65089e-30
SLC29A4	11.7009	0.534481	1.37776e-31	2.16838e-30
HIST1H1C	11.7006	0.479776	1.38297e-31	2.17501e-30
DOK5	11.6988	0.456331	1.4111e-31	2.21768e-30
TMPRSS5	11.687	0.6454	1.62342e-31	2.54409e-30
LPCAT3	11.6799	0.522486	1.76331e-31	2.75939e-30
DGCR2	11.6747	0.323145	1.87183e-31	2.92713e-30
FAM198B	11.6718	0.328987	1.93695e-31	3.02681e-30
QTRT1	11.6708	0.371679	1.96021e-31	3.06098e-30
APOL6	11.663	0.60219	2.15132e-31	3.35703e-30
PDPR	11.646	0.454648	2.62154e-31	4.08211e-30
CYP51A1	11.6447	0.639853	2.66373e-31	4.14488e-30
KCTD12	11.6408	0.269436	2.78568e-31	4.33157e-30
ARHGEF26	11.6397	0.411786	2.82211e-31	4.38512e-30
PDLIM3	11.6387	0.37938	2.85512e-31	4.43328e-30
HOXD10	11.6384	1.31458	2.89782e-31	4.49643e-30
ITPKC	11.618	0.578039	3.63841e-31	5.64158e-30
NUPL2	11.6157	0.385772	3.73601e-31	5.78477e-30
NUB1	11.614	0.337422	3.80895e-31	5.89357e-30
TWSG1	11.6013	0.338589	4.41568e-31	6.82277e-30
SNHG19	11.5801	0.336191	5.65719e-31	8.7288e-30
FCGRT	11.5789	0.267928	5.73681e-31	8.84545e-30
RAF1	11.5786	0.313167	5.75288e-31	8.86403e-30
TANK	11.5747	0.355407	6.02353e-31	9.27456e-30
FNDC3A	11.5686	0.307845	6.46414e-31	9.93906e-30
TMEM106B	11.5675	0.264043	6.54815e-31	1.00612e-29
MAPRE1	11.5615	0.277979	7.02207e-31	1.07819e-29
CDCA7L	11.5547	0.525128	7.59698e-31	1.16402e-29
DPYD	11.5453	0.541705	8.47831e-31	1.29636e-29
MCM3	11.5451	0.399826	8.48881e-31	1.29706e-29
HBP1	11.5329	0.38848	9.78965e-31	1.49065e-29
AC090061.1	11.5272	1.69374	1.06178e-30	1.61564e-29
ROBO3	11.518	0.505549	1.1637e-30	1.76828e-29
CBFB	11.5125	0.334	1.2395e-30	1.88086e-29
KAT2B	11.5075	0.305996	1.31307e-30	1.99112e-29
SFMBT2	11.5034	0.43519	1.37684e-30	2.08495e-29
ZNF462	11.4996	0.498262	1.43931e-30	2.17656e-29
TENT5B	11.4945	1.2157	1.53709e-30	2.32284e-29
NAGLU	11.4906	0.435873	1.59686e-30	2.4115e-29
PHKA1	11.4791	0.575924	1.8235e-30	2.74811e-29
NXF1	11.4694	0.374907	2.0373e-30	3.06612e-29
GIGYF1	11.4654	0.502313	2.13489e-30	3.2108e-29
SKAP2	11.4628	0.396715	2.20063e-30	3.30515e-29
CTDSP1	11.4624	0.335017	2.20817e-30	3.31422e-29
CPNE3	11.4596	0.300617	2.28128e-30	3.41928e-29
TMX1	11.4525	0.317244	2.47652e-30	3.70687e-29
HOXB4	11.451	1.00643	2.531e-30	3.7807e-29
ARGLU1	11.451	0.272154	2.51944e-30	3.76855e-29
SFSWAP	11.4509	0.395392	2.52156e-30	3.76917e-29
FASTK	11.4452	0.292177	2.69297e-30	4.01992e-29
BAALC-AS2	11.4313	0.76772	3.16899e-30	4.71771e-29
TNS3	11.4096	0.311742	4.05478e-30	6.02824e-29
CLCF1	11.4065	0.896719	4.213e-30	6.25923e-29
BID	11.4027	0.387528	4.38708e-30	6.51347e-29
MAN1C1	11.3888	0.354685	5.14484e-30	7.61797e-29
TLN1	11.3861	0.283134	5.30502e-30	7.84986e-29
MPST	11.3858	0.419059	5.32262e-30	7.87061e-29
CDH2	11.3847	0.264916	5.38885e-30	7.9632e-29
ZNF862	11.3834	0.528957	5.47727e-30	8.08843e-29
KMT2E	11.3628	0.336051	6.92655e-30	1.02013e-28
POU3F2	11.3569	0.301632	7.41153e-30	1.09009e-28
CTNND1	11.3547	0.306245	7.59842e-30	1.11684e-28
IMMP2L	11.3473	0.603045	8.27738e-30	1.21582e-28
KLF15	11.3469	0.513121	8.31317e-30	1.22026e-28
SLC25A29	11.3428	0.418727	8.69999e-30	1.27449e-28
ANXA2R	11.3405	0.747451	8.96198e-30	1.31113e-28
GPSM1	11.33	0.374225	1.00708e-29	1.47237e-28
TIMP4	11.3227	0.370407	1.09424e-29	1.59874e-28
NAV2	11.318	0.490596	1.15513e-29	1.68546e-28
CHST9	11.3172	0.623514	1.168e-29	1.70312e-28
STAT5B	11.3121	0.411505	1.23438e-29	1.79872e-28
POR	11.3093	0.315147	1.27418e-29	1.85548e-28
ATF3	11.3016	0.452033	1.39217e-29	2.02062e-28
TMEM9B	11.3004	0.26681	1.41009e-29	2.04394e-28
IGF2BP2	11.2967	0.774004	1.47542e-29	2.13582e-28
BMPR1B	11.2963	0.498241	1.47902e-29	2.13963e-28
CCNL1	11.2921	0.34778	1.54951e-29	2.24013e-28
EXOC4	11.2866	0.35913	1.64952e-29	2.38315e-28
C19orf24	11.2763	0.372621	1.85335e-29	2.67062e-28
NAIP	11.2677	0.505863	2.04553e-29	2.94562e-28
ID1	11.2667	0.329635	2.06674e-29	2.97226e-28
ZC3HAV1	11.2572	0.428346	2.30197e-29	3.30409e-28
KRI1	11.25	0.435336	2.49595e-29	3.57814e-28
MYO9B	11.25	0.316415	2.49615e-29	3.57814e-28
TGFB2	11.2454	0.360268	2.6294e-29	3.75936e-28
MCM5	11.2414	0.514137	2.75382e-29	3.9347e-28
GMNN	11.241	0.43202	2.76529e-29	3.94851e-28
HDAC7	11.2087	0.465218	3.98149e-29	5.6704e-28
NAPRT	11.2062	0.585815	4.09577e-29	5.82938e-28
ASCC2	11.2042	0.456791	4.18936e-29	5.9549e-28
NKIRAS2	11.2022	0.411746	4.28252e-29	6.07946e-28
PAN2	11.1906	0.518849	4.88116e-29	6.91592e-28
EIF4EBP3	11.1872	0.810679	5.08187e-29	7.19105e-28
PHYHD1	11.1804	0.46901	5.47717e-29	7.74543e-28
SAFB2	11.1801	0.342348	5.49278e-29	7.76252e-28
RALA	11.1771	0.326061	5.67706e-29	8.0178e-28
FJX1	11.1746	0.381602	5.8403e-29	8.24307e-28
G3BP1	11.1717	0.282985	6.03201e-29	8.50818e-28
FAM110B	11.1704	0.438457	6.12753e-29	8.63186e-28
IL17RB	11.1659	0.564194	6.44895e-29	9.07883e-28
GAS2L1	11.1627	0.400415	6.67411e-29	9.38982e-28
MAP3K14	11.1556	0.6155	7.2375e-29	1.01759e-27
YIF1A	11.1526	0.277415	7.47769e-29	1.05002e-27
IGFLR1	11.1474	0.726909	7.93436e-29	1.11202e-27
SLC38A3	11.1474	0.434388	7.92828e-29	1.11188e-27
FAAP100	11.1461	0.456782	8.0409e-29	1.12552e-27
CHD7	11.143	0.473226	8.33272e-29	1.16563e-27
NFE2L3	11.1419	0.872658	8.45343e-29	1.18176e-27
PYCR1	11.1313	0.449121	9.48973e-29	1.32579e-27
WNT5A	11.114	0.528309	1.15297e-28	1.60671e-27
TNIP2	11.1023	0.519133	1.31308e-28	1.82637e-27
TNKS1BP1	11.0994	0.449162	1.35667e-28	1.8858e-27
PTP4A3	11.0964	0.434008	1.40246e-28	1.947e-27
H1F0	11.0952	0.352344	1.42068e-28	1.97105e-27
RSPRY1	11.0871	0.43916	1.55545e-28	2.15531e-27
TRIP6	11.0809	0.279215	1.66622e-28	2.30735e-27
SLC35F2	11.0807	0.671812	1.67283e-28	2.31504e-27
HLA-DMA	11.0799	0.358078	1.68528e-28	2.33081e-27
TMEM94	11.0676	0.324662	1.93194e-28	2.6686e-27
PATZ1	11.0553	0.447875	2.21673e-28	3.05815e-27
HLA-DMB	11.0531	0.368699	2.27273e-28	3.13344e-27
DLL1	11.0503	0.531822	2.34467e-28	3.22922e-27
SEC31A	11.05	0.286246	2.35053e-28	3.23462e-27
PLA2G5	11.0448	0.411867	2.49244e-28	3.42776e-27
SP1	11.0363	0.510096	2.73924e-28	3.76014e-27
GATAD2A	11.0305	0.391074	2.91869e-28	3.99899e-27
PPP1R18	11.0294	0.348498	2.95458e-28	4.04564e-27
ZNF268	11.0226	0.511746	3.1871e-28	4.36132e-27
SPECC1L	11.0199	0.482947	3.28611e-28	4.49121e-27
RARA	11.0151	0.476466	3.46194e-28	4.72567e-27
EGR1	11.01	0.258378	3.66576e-28	5.00079e-27
RIOX2	11.0058	0.456029	3.84364e-28	5.23696e-27
DCAKD	11.0015	0.494821	4.02586e-28	5.48184e-27
UGDH	10.9865	0.422589	4.75255e-28	6.45537e-27
LETM1	10.9849	0.369175	4.83818e-28	6.56764e-27
TP73	10.9804	1.18978	5.12636e-28	6.95025e-27
BCKDHB	10.9794	0.45355	5.14206e-28	6.96726e-27
EIF2S3	10.9565	0.308891	6.61703e-28	8.93827e-27
APOLD1	10.9545	0.479285	6.76914e-28	9.13814e-27
UTP6	10.9509	0.414852	7.04034e-28	9.49842e-27
MCCC2	10.937	0.402497	8.20602e-28	1.10305e-26
PIM1	10.935	0.503005	8.39238e-28	1.12742e-26
CASP4	10.9316	0.564244	8.70773e-28	1.16764e-26
PRPF38A	10.9211	0.355639	9.76482e-28	1.3078e-26
ASTN2	10.9175	0.401073	1.01667e-27	1.35997e-26
PCDH15	10.9133	0.953401	1.068e-27	1.42689e-26
CTSC	10.9076	0.308388	1.13325e-27	1.51132e-26
XPOT	10.9071	0.295787	1.13871e-27	1.51768e-26
P2RX7	10.9069	0.498519	1.142e-27	1.52115e-26
HERPUD2	10.9031	0.383792	1.1909e-27	1.58533e-26
MYO1F	10.9013	0.578281	1.21462e-27	1.61592e-26
SYVN1	10.8978	0.347905	1.26206e-27	1.67802e-26
NLGN1	10.8966	0.445826	1.27858e-27	1.69896e-26
PIK3C2B	10.857	0.573015	1.97337e-27	2.61587e-26
TMEM43	10.8522	0.307232	2.07837e-27	2.75175e-26
COPB2	10.8493	0.280578	2.1434e-27	2.83614e-26
ARHGAP17	10.8469	0.4314	2.20287e-27	2.91133e-26
URB1	10.8409	0.429678	2.35027e-27	3.10427e-26
SGK1	10.8408	0.283939	2.35388e-27	3.10718e-26
DNAJB11	10.8393	0.360888	2.39127e-27	3.15275e-26
CKLF	10.8373	0.281536	2.44336e-27	3.21758e-26
TTC38	10.8315	0.597842	2.60486e-27	3.42615e-26
PDCD6IP	10.8315	0.297123	2.60361e-27	3.42615e-26
EXOC7	10.8311	0.281596	2.61515e-27	3.43559e-26
RGL2	10.8284	0.331115	2.69312e-27	3.53591e-26
MS4A7	10.8267	0.453955	2.74298e-27	3.59923e-26
APOBEC3C	10.8237	0.688921	2.83719e-27	3.72062e-26
AC004918.1	10.8215	0.712845	2.91118e-27	3.81311e-26
STAB1	10.8215	0.405163	2.90511e-27	3.80743e-26
TPR	10.82	0.320628	2.95224e-27	3.86459e-26
SPRY4	10.8151	0.399992	3.11329e-27	4.07057e-26
TNFRSF1A	10.8095	0.303619	3.30705e-27	4.31621e-26
ACOT2	10.8085	0.497961	3.34503e-27	4.3632e-26
SHC2	10.8074	0.358078	3.38406e-27	4.4115e-26
TMEM259	10.8068	0.283214	3.40904e-27	4.44144e-26
METTL23	10.8032	0.368607	3.54488e-27	4.61295e-26
CMTM6	10.7944	0.339173	3.90054e-27	5.07277e-26
BIRC3	10.7904	0.912518	4.08859e-27	5.3142e-26
GAS8	10.7876	0.423107	4.19746e-27	5.44928e-26
BHLHE40	10.786	0.319588	4.26996e-27	5.54012e-26
IPO7	10.7837	0.266117	4.37802e-27	5.67031e-26
KCNN3	10.7836	0.34403	4.38712e-27	5.67875e-26
TSPAN31	10.7794	0.288807	4.58776e-27	5.93497e-26
PODN	10.7679	0.907711	5.2145e-27	6.71813e-26
CCDC14	10.7678	0.416248	5.20272e-27	6.70688e-26
MIIP	10.7657	0.381616	5.32119e-27	6.84757e-26
SAMD9L	10.7642	0.478892	5.41394e-27	6.96285e-26
NEK6	10.7619	0.332762	5.54575e-27	7.12822e-26
ATF5	10.7519	0.532837	6.18385e-27	7.92988e-26
PABPC1L	10.7337	0.60762	7.53111e-27	9.6295e-26
EIF4A3	10.7277	0.294668	8.02734e-27	1.02343e-25
C1orf56	10.7271	0.522863	8.08456e-27	1.03013e-25
IFNAR2	10.7203	0.475851	8.69899e-27	1.10586e-25
SERINC5	10.7176	0.324091	8.95384e-27	1.13694e-25
ATOH8	10.7175	0.701738	8.98123e-27	1.13976e-25
MTHFD1	10.7151	0.318479	9.20284e-27	1.16721e-25
PRMT5	10.7133	0.348058	9.38014e-27	1.18902e-25
PTPMT1	10.7096	0.297056	9.75638e-27	1.23528e-25
BARD1	10.7075	0.666181	1.00014e-26	1.26558e-25
AXL	10.7037	0.361437	1.04018e-26	1.31481e-25
ACSS1	10.6955	0.396524	1.13623e-26	1.43449e-25
FCHSD2	10.6887	0.41977	1.22261e-26	1.54212e-25
TXNDC12	10.6887	0.2968	1.22288e-26	1.54212e-25
PITPNC1	10.6855	0.346223	1.26482e-26	1.59409e-25
MST1	10.6839	0.689875	1.28949e-26	1.6224e-25
EIF5AL1	10.6803	0.504022	1.3386e-26	1.68131e-25
FAM95B1	10.678	0.751587	1.37493e-26	1.72595e-25
KANSL1-AS1	10.6774	0.662171	1.38277e-26	1.7348e-25
NOL11	10.675	0.395331	1.41632e-26	1.77588e-25
SNX22	10.6676	0.545063	1.53598e-26	1.92483e-25
INPP5D	10.6623	0.441561	1.62338e-26	2.02858e-25
DUS3L	10.6528	0.564703	1.7991e-26	2.24688e-25
PRR14	10.6481	0.372901	1.88944e-26	2.35704e-25
SGCE	10.648	0.268421	1.89299e-26	2.36013e-25
GPSM2	10.6479	0.365564	1.89442e-26	2.36058e-25
CASP2	10.64	0.551674	2.06315e-26	2.56792e-25
HDAC6	10.6375	0.373524	2.11846e-26	2.63526e-25
PAK2	10.6318	0.258061	2.25018e-26	2.79596e-25
IFNGR1	10.6242	0.263406	2.44254e-26	3.02985e-25
PRKDC	10.6199	0.265788	2.55535e-26	3.168e-25
FAM84B	10.6097	0.390773	2.85193e-26	3.53171e-25
PRELID3B	10.6086	0.328442	2.88309e-26	3.56686e-25
CDH11	10.6048	0.332226	3.0053e-26	3.71537e-25
NPIPA1	10.604	0.414912	3.02842e-26	3.74185e-25
SREBF1	10.602	0.322203	3.09621e-26	3.81917e-25
LAIR1	10.597	0.428336	3.2649e-26	4.02275e-25
LILRB4	10.5959	0.439952	3.30601e-26	4.07112e-25
TM7SF2	10.5941	0.345961	3.3694e-26	4.14686e-25
PARP9	10.5808	0.370288	3.88029e-26	4.77298e-25
SRPRB	10.5785	0.305562	3.9753e-26	4.88439e-25
SOAT1	10.5779	0.391628	4.00104e-26	4.91326e-25
CD300A	10.5716	0.597926	4.28328e-26	5.25399e-25
EIF2A	10.5693	0.338032	4.38653e-26	5.37466e-25
CD53	10.5688	0.343424	4.40701e-26	5.39675e-25
STRADA	10.5679	0.764201	4.45728e-26	5.45528e-25
CRYZ	10.5618	0.465117	4.75299e-26	5.81396e-25
PLXNA3	10.5598	0.382028	4.85107e-26	5.93065e-25
GLRX	10.5591	0.288644	4.8897e-26	5.97455e-25
FAM111A	10.5554	0.457498	5.0834e-26	6.20434e-25
PPP1R10	10.5545	0.338837	5.13479e-26	6.2636e-25
PRKAR2A	10.5504	0.390539	5.36164e-26	6.53669e-25
ATXN2L	10.5482	0.322071	5.48798e-26	6.68701e-25
RYR3	10.5417	0.489875	5.88872e-26	7.16342e-25
PLOD3	10.5258	0.293016	6.95809e-26	8.4363e-25
ZNF593	10.518	0.334061	7.55945e-26	9.15029e-25
ARHGEF1	10.5159	0.39479	7.73035e-26	9.35202e-25
ETS1	10.5142	0.465948	7.87159e-26	9.51767e-25
FMN2	10.508	0.335126	8.40498e-26	1.0157e-24
ARAP1	10.499	0.3456	9.24739e-26	1.11567e-24
CENPM	10.4914	0.672225	1.00191e-25	1.20745e-24
HEXB	10.4849	0.310453	1.07282e-25	1.2922e-24
PTGR2	10.4822	0.532074	1.10431e-25	1.32867e-24
RALGDS	10.4794	0.259415	1.13635e-25	1.36647e-24
CYP2U1	10.4762	0.491107	1.17645e-25	1.41392e-24
CHTOP	10.4688	0.269083	1.27139e-25	1.52719e-24
LRRC59	10.465	0.304683	1.32286e-25	1.58816e-24
PPP6R3	10.4601	0.336559	1.394e-25	1.67265e-24
CUL4A	10.459	0.327303	1.41023e-25	1.6912e-24
EN1	10.4586	0.902522	1.4205e-25	1.70259e-24
POGZ	10.4579	0.319975	1.42667e-25	1.70906e-24
CLEC5A	10.4526	0.700246	1.51039e-25	1.8064e-24
LOXL3	10.4505	0.499175	1.54099e-25	1.842e-24
ANOS1	10.4476	0.380319	1.59042e-25	1.90004e-24
ARL4C	10.4455	0.284757	1.625e-25	1.9403e-24
SESN2	10.4425	0.563457	1.67841e-25	2.00191e-24
CROT	10.4387	0.402333	1.74555e-25	2.08087e-24
POT1	10.4211	0.466267	2.10066e-25	2.50013e-24
MSR1	10.4165	0.456488	2.20478e-25	2.62263e-24
SRPK3	10.4053	0.872597	2.48488e-25	2.94785e-24
ZSWIM7	10.3877	0.310445	2.97964e-25	3.52909e-24
ZEB1	10.3861	0.306404	3.03076e-25	3.58771e-24
LEPROT	10.3839	0.308955	3.10013e-25	3.66785e-24
GALK1	10.3837	0.465158	3.10885e-25	3.67619e-24
PLEKHH3	10.3827	0.558033	3.14137e-25	3.71265e-24
MEPCE	10.3799	0.313358	3.23349e-25	3.81947e-24
ZNF117	10.3744	0.409585	3.4243e-25	4.04052e-24
LSAMP	10.3722	0.260301	3.50271e-25	4.13084e-24
SDR39U1	10.3721	0.282784	3.50842e-25	4.13536e-24
WASHC4	10.3714	0.345129	3.53149e-25	4.16031e-24
MED17	10.3696	0.574812	3.60105e-25	4.23974e-24
MICAL1	10.3622	0.407464	3.8902e-25	4.57311e-24
TFCP2	10.3547	0.382469	4.20681e-25	4.94003e-24
RNF40	10.3539	0.313741	4.23931e-25	4.97554e-24
CIITA	10.3412	0.76254	4.84863e-25	5.68764e-24
TRPT1	10.3309	0.306557	5.39042e-25	6.31982e-24
COG4	10.3304	0.34131	5.41581e-25	6.34621e-24
KANK1	10.3301	0.311899	5.43522e-25	6.36557e-24
SARM1	10.3297	0.489536	5.45632e-25	6.38688e-24
CXCL2	10.3291	0.81969	5.50158e-25	6.43644e-24
MAPK7	10.3276	0.533369	5.57821e-25	6.52262e-24
PRPF3	10.3258	0.488019	5.68398e-25	6.63926e-24
ZNF528	10.3225	0.544877	5.88445e-25	6.86977e-24
SLC4A7	10.3142	0.429324	6.4083e-25	7.46945e-24
SLC25A20	10.3066	0.55605	6.94215e-25	8.07888e-24
SRPX2	10.3009	0.482625	7.36225e-25	8.55871e-24
RETREG3	10.2924	0.387496	8.04302e-25	9.34026e-24
SOX11	10.2922	0.379248	8.0534e-25	9.34737e-24
PLD2	10.285	0.429419	8.67793e-25	1.00511e-23
CCL4	10.2824	0.415553	8.91356e-25	1.03185e-23
COL22A1	10.2762	0.639656	9.5173e-25	1.09886e-23
CD38	10.2712	0.543288	1.0022e-24	1.15591e-23
PYCR2	10.2706	0.272472	1.00699e-24	1.16083e-23
KHDC4	10.2689	0.404473	1.02567e-24	1.18175e-23
AC002454.1	10.262	1.09352	1.10487e-24	1.27233e-23
MFSD2A	10.2609	0.318707	1.11391e-24	1.28208e-23
THSD7A	10.2567	0.579047	1.16385e-24	1.33886e-23
PIP5K1A	10.2544	0.434431	1.19141e-24	1.36913e-23
SF3A1	10.2474	0.306994	1.28032e-24	1.46976e-23
DNASE2	10.2466	0.31953	1.2909e-24	1.48114e-23
HOXB13	10.243	2.1194	1.36558e-24	1.56275e-23
PLIN2	10.2421	0.436132	1.35289e-24	1.55065e-23
HES5	10.242	0.73067	1.35583e-24	1.5532e-23
DNAAF5	10.2417	0.398278	1.35785e-24	1.55472e-23
FADS1	10.2408	0.291779	1.3711e-24	1.56825e-23
ANTXR1	10.2266	0.265019	1.58592e-24	1.81208e-23
PAPLN	10.2214	0.672461	1.67511e-24	1.913e-23
RBM6	10.2177	0.30659	1.7393e-24	1.98424e-23
BIRC5	10.2107	0.450747	1.86881e-24	2.12979e-23
LTBR	10.2062	0.538318	1.95785e-24	2.22896e-23
SERPINA3	10.2047	0.98582	1.99383e-24	2.26874e-23
SP3	10.2002	0.318318	2.08265e-24	2.36736e-23
HAUS7	10.1946	0.489799	2.20511e-24	2.50398e-23
AEN	10.1916	0.456149	2.27435e-24	2.58127e-23
TNRC18	10.1892	0.273422	2.33054e-24	2.64368e-23
LYST	10.1885	0.432488	2.34784e-24	2.66193e-23
ARID5A	10.1843	0.385241	2.45169e-24	2.77825e-23
SMARCD1	10.1776	0.351651	2.62708e-24	2.97393e-23
SCN3A	10.1735	0.469489	2.74029e-24	3.09731e-23
ELAC2	10.1734	0.342698	2.74175e-24	3.09737e-23
ARHGDIB	10.1718	0.265347	2.78693e-24	3.1468e-23
ILF3-DT	10.1634	0.384816	3.03723e-24	3.4224e-23
NCBP2	10.1627	0.252667	3.05992e-24	3.44621e-23
HS2ST1	10.1576	0.303058	3.22148e-24	3.62631e-23
PAN3	10.1552	0.474799	3.30493e-24	3.71834e-23
PALLD	10.1474	0.273135	3.57576e-24	4.02099e-23
ELAVL1	10.1453	0.267393	3.65386e-24	4.10463e-23
VARS2	10.1424	0.410532	3.76725e-24	4.22769e-23
ARHGAP12	10.1355	0.344719	4.03842e-24	4.52739e-23
TAGLN	10.1347	0.283352	4.07207e-24	4.56279e-23
BTBD17	10.1224	0.698167	4.62513e-24	5.16934e-23
AL392172.1	10.1098	0.567346	5.25219e-24	5.85236e-23
BLMH	10.109	0.392221	5.29376e-24	5.8957e-23
LPAR6	10.1069	0.451055	5.40852e-24	6.01743e-23
CLDN15	10.1016	0.707359	5.71547e-24	6.35251e-23
AC007952.4	10.0997	1.44644	5.8587e-24	6.50513e-23
GTF2IRD2B	10.0979	0.486905	5.93068e-24	6.58174e-23
OSTC	10.097	0.254176	5.98231e-24	6.63569e-23
CREB3L2	10.0907	0.429894	6.37902e-24	7.06861e-23
TXNDC5	10.0836	0.497043	6.85762e-24	7.58749e-23
SYCE3	10.0793	0.930164	7.1904e-24	7.95169e-23
ATAT1	10.0719	0.338571	7.7181e-24	8.53099e-23
SOX3	10.0704	1.05833	7.86582e-24	8.68119e-23
TNRC6A	10.0665	0.30893	8.15712e-24	8.99817e-23
TUBGCP6	10.0653	0.397313	8.25008e-24	9.0939e-23
PEG10	10.0653	0.326003	8.25216e-24	9.0939e-23
FAM57A	10.0612	0.463704	8.60838e-24	9.47223e-23
UGCG	10.0582	0.326144	8.86652e-24	9.7514e-23
NEDD9	10.0581	0.448755	8.87973e-24	9.76106e-23
INTS1	10.0508	0.279041	9.55825e-24	1.04912e-22
EFTUD2	10.0491	0.276025	9.72739e-24	1.06715e-22
FRMD8	10.0489	0.418403	9.74959e-24	1.06852e-22
STX16	10.0424	0.307195	1.04136e-23	1.14016e-22
JPH2	10.0364	1.21423	1.11097e-23	1.21396e-22
SPATA6	10.0345	0.397224	1.12762e-23	1.23094e-22
FNBP4	10.0274	0.371418	1.21087e-23	1.31919e-22
MCM3AP	10.0223	0.316249	1.27559e-23	1.38764e-22
NGRN	10.0206	0.344678	1.29712e-23	1.41037e-22
AC103591.3	10.0192	0.66535	1.31673e-23	1.43098e-22
MED12	10.0186	0.432676	1.32499e-23	1.43925e-22
GFPT2	10.017	0.417635	1.34542e-23	1.46073e-22
LINC01116	10.0162	0.594252	1.35864e-23	1.47435e-22
MTMR3	10.012	0.392201	1.41572e-23	1.53553e-22
TECPR1	10.0028	0.385971	1.55322e-23	1.68053e-22
STK17B	10.0022	0.507912	1.56201e-23	1.68921e-22
MYO7B	10.0006	1.15345	1.59681e-23	1.726e-22
TP53INP1	9.99159	0.474197	1.7392e-23	1.87806e-22
CYREN	9.99034	0.372474	1.76082e-23	1.89955e-22
HERPUD1	9.98785	0.250079	1.80527e-23	1.94559e-22
GRAMD2B	9.98674	0.308692	1.8257e-23	1.96665e-22
HVCN1	9.98416	0.421089	1.87431e-23	2.01605e-22
HOXA-AS2	9.9742	1.05562	2.07739e-23	2.23014e-22
SAFB	9.96956	0.25915	2.16999e-23	2.32841e-22
ELOVL2	9.96608	0.387281	2.24736e-23	2.40907e-22
ACOX1	9.96293	0.315919	2.31947e-23	2.48396e-22
GNL3	9.95364	0.325283	2.5462e-23	2.72411e-22
DDX42	9.95118	0.272727	2.6098e-23	2.78944e-22
MED28	9.94122	0.278153	2.88365e-23	3.07916e-22
METTL3	9.92332	0.396291	3.45008e-23	3.67152e-22
CLEC7A	9.92193	0.614483	3.501e-23	3.72391e-22
INSIG2	9.92176	0.364406	3.50443e-23	3.72576e-22
NEK9	9.91452	0.35427	3.76752e-23	4.0016e-22
KCNJ10	9.91371	0.268877	3.79813e-23	4.03023e-22
KIAA0556	9.90415	0.480961	4.17982e-23	4.43097e-22
GGA1	9.90293	0.372074	4.22982e-23	4.48182e-22
AP5Z1	9.90051	0.406284	4.33341e-23	4.58937e-22
MEN1	9.88186	0.398491	5.21894e-23	5.51659e-22
AHCTF1	9.88163	0.368361	5.2311e-23	5.52679e-22
AUTS2	9.88003	0.341186	5.3157e-23	5.61348e-22
SLC38A1	9.87902	0.30012	5.36876e-23	5.66679e-22
CPT2	9.87815	0.444319	5.41736e-23	5.71535e-22
QARS	9.87334	0.292079	5.68118e-23	5.98795e-22
PIK3R2	9.86642	0.46765	6.08771e-23	6.41029e-22
AC104051.2	9.86537	0.813297	6.16325e-23	6.48673e-22
PTX3	9.85116	0.593837	7.08647e-23	7.44063e-22
ZNF621	9.84316	0.459661	7.67059e-23	8.04626e-22
MINCR	9.84028	0.385742	7.89197e-23	8.27061e-22
PXN	9.83907	0.308337	7.98562e-23	8.36476e-22
VASP	9.82432	0.402785	9.24411e-23	9.6738e-22
SEMA4B	9.82351	0.349494	9.31852e-23	9.74703e-22
RFNG	9.82171	0.34214	9.48523e-23	9.91671e-22
HIBADH	9.82016	0.345715	9.63377e-23	1.00624e-21
ATPAF2	9.81829	0.467468	9.81498e-23	1.0229e-21
SAP30	9.81714	0.354357	9.9251e-23	1.03373e-21
LTA4H	9.81611	0.319893	1.00269e-22	1.04335e-21
TIA1	9.81342	0.284863	1.02974e-22	1.07048e-21
SUCO	9.81082	0.346705	1.05653e-22	1.09781e-21
MIF4GD	9.80748	0.427361	1.09215e-22	1.13429e-21
HEATR5A	9.79966	0.40602	1.17995e-22	1.2249e-21
CYHR1	9.79612	0.25132	1.22171e-22	1.26705e-21
MTMR1	9.79408	0.441183	1.24694e-22	1.29262e-21
CLEC18B	9.78533	0.64537	1.36016e-22	1.40734e-21
DISC1	9.77873	0.575214	1.45213e-22	1.49826e-21
BAZ1A	9.77846	0.494088	1.45476e-22	1.50027e-21
BRD1	9.77551	0.496273	1.49785e-22	1.54399e-21
DDX6	9.77456	0.262196	1.5114e-22	1.55723e-21
ALKBH2	9.7689	0.41929	1.5983e-22	1.64599e-21
CMTM3	9.76862	0.280028	1.60252e-22	1.64956e-21
SMIM30	9.75963	0.261298	1.75076e-22	1.80048e-21
HOXA3	9.75585	0.991019	1.82127e-22	1.87212e-21
SLC35B1	9.75554	0.283663	1.82273e-22	1.87274e-21
GRIA4	9.75081	0.322518	1.90962e-22	1.9611e-21
RING1	9.73747	0.279458	2.17704e-22	2.2326e-21
DERL2	9.73273	0.313372	2.28074e-22	2.33787e-21
DCAF12	9.72959	0.390281	2.35246e-22	2.41026e-21
TENT2	9.72903	0.361673	2.36543e-22	2.42242e-21
TNFRSF1B	9.72647	0.533632	2.42643e-22	2.48142e-21
IQCK	9.71288	0.339615	2.77136e-22	2.83024e-21
SRRM1	9.71222	0.276092	2.78901e-22	2.84694e-21
PAMR1	9.71008	0.397568	2.84828e-22	2.90474e-21
SZRD1	9.709	0.264636	2.87819e-22	2.93388e-21
MAD2L2	9.70542	0.282003	2.98082e-22	3.03709e-21
INTS10	9.70372	0.28787	3.03084e-22	3.08663e-21
TGFBR1	9.69989	0.289166	3.14682e-22	3.20179e-21
DAP3	9.69658	0.290289	3.25029e-22	3.30401e-21
ZNF789	9.69561	0.609344	3.28341e-22	3.3346e-21
NT5C3A	9.69308	0.350765	3.36347e-22	3.41276e-21
HAS3	9.69211	1.29085	3.41526e-22	3.46371e-21
KLF6	9.69145	0.287655	3.41751e-22	3.4644e-21
THOP1	9.68502	0.309448	3.63917e-22	3.68232e-21
DDX18	9.673	0.293851	4.09226e-22	4.13888e-21
TMEM54	9.67271	0.292062	4.10419e-22	4.14903e-21
AKAP1	9.66894	0.377568	4.25765e-22	4.3022e-21
SLN	9.6685	0.472061	4.27861e-22	4.3214e-21
SYNE2	9.66563	0.528735	4.39861e-22	4.44056e-21
AL512306.2	9.66524	2.70197	4.51703e-22	4.55593e-21
PPP1R3C	9.66407	0.450325	4.46608e-22	4.50661e-21
LRP4	9.66195	0.310315	4.55805e-22	4.5952e-21
SNAPIN	9.66039	0.260198	4.62749e-22	4.66307e-21
UNC13D	9.65878	0.714032	4.70505e-22	4.73689e-21
TPP2	9.65727	0.395529	4.77139e-22	4.80148e-21
LIG3	9.65155	0.405513	5.04416e-22	5.07134e-21
P4HA1	9.6509	0.32565	5.07611e-22	5.10113e-21
TRIM25	9.64922	0.484018	5.16105e-22	5.18176e-21
IPO9	9.64831	0.273068	5.20524e-22	5.22375e-21
ALS2CL	9.6425	0.954891	5.51953e-22	5.5341e-21
NSMAF	9.64248	0.392364	5.50951e-22	5.52658e-21
RAB29	9.63969	0.393688	5.66276e-22	5.67255e-21
SETDB1	9.6386	0.451593	5.72272e-22	5.73001e-21
FMOD	9.63017	0.486394	6.20968e-22	6.20912e-21
NT5C	9.62697	0.323509	6.40595e-22	6.40246e-21
SAMD4A	9.62204	0.342801	6.71998e-22	6.71022e-21
EP400	9.61635	0.314196	7.10118e-22	7.08124e-21
ATG16L2	9.61114	0.507421	7.47191e-22	7.44082e-21
ANKS3	9.61004	0.505666	7.55081e-22	7.51599e-21
ITGA2	9.60962	0.529445	7.58371e-22	7.54192e-21
INTS5	9.60687	0.451473	7.78698e-22	7.74058e-21
SLC8A3	9.60129	0.787794	8.23021e-22	8.17747e-21
PGM1	9.59923	0.261508	8.3833e-22	8.32582e-21
TRIB2	9.59637	0.264265	8.61883e-22	8.55202e-21
GCN1	9.5926	0.339294	8.9386e-22	8.86132e-21
TNFRSF21	9.58754	0.29135	9.3879e-22	9.29838e-21
RRN3	9.57938	0.371317	1.01594e-21	1.0058e-20
COL4A1	9.57889	0.263741	1.02065e-21	1.01001e-20
NBPF1	9.57813	0.482875	1.02827e-21	1.01709e-20
TMIE	9.56428	0.611188	1.17647e-21	1.16211e-20
IL10RA	9.56132	0.557754	1.20992e-21	1.19462e-20
CHST11	9.55916	0.366472	1.23493e-21	1.21822e-20
GYS1	9.55322	0.401444	1.30777e-21	1.28777e-20
TCAF2	9.54389	0.854631	1.43376e-21	1.41057e-20
CHD2	9.54194	0.278446	1.45774e-21	1.43352e-20
SLC15A4	9.54139	0.346553	1.46535e-21	1.44036e-20
IKBKB	9.53655	0.393811	1.53565e-21	1.50811e-20
IL17RA	9.5319	0.453617	1.60605e-21	1.57655e-20
HLA-DQA2	9.52731	1.2175	1.68564e-21	1.65026e-20
BCAR1	9.52714	0.251065	1.68069e-21	1.64615e-20
RPS6KB1	9.52351	0.373434	1.74062e-21	1.70257e-20
PRMT3	9.52261	0.41226	1.75604e-21	1.71613e-20
BDH2	9.5203	0.319289	1.79503e-21	1.75268e-20
TRAPPC4	9.51948	0.264917	1.80916e-21	1.7657e-20
SUSD6	9.51672	0.344807	1.85777e-21	1.81153e-20
GTF2F2	9.51611	0.316848	1.86883e-21	1.82151e-20
TRIOBP	9.5159	0.342807	1.87237e-21	1.82416e-20
ZNF736	9.51361	0.518114	1.91481e-21	1.86467e-20
NACC2	9.51125	0.250907	1.95791e-21	1.90581e-20
SHMT2	9.50767	0.293693	2.02644e-21	1.97077e-20
DHX8	9.50141	0.398039	2.15213e-21	2.09115e-20
IGF2BP3	9.49898	0.686267	2.20471e-21	2.14036e-20
MYBPH	9.49895	0.947183	2.20887e-21	2.14345e-20
SLC43A2	9.49551	0.34496	2.27717e-21	2.20681e-20
ADHFE1	9.49417	0.528123	2.30735e-21	2.23507e-20
DRG2	9.48344	0.341326	2.556e-21	2.4705e-20
CENPH	9.47805	0.583168	2.69208e-21	2.59861e-20
ARFGAP3	9.47284	0.325515	2.8286e-21	2.7268e-20
ARHGAP4	9.47252	0.483741	2.83805e-21	2.73352e-20
YAE1D1	9.47251	0.375513	2.83797e-21	2.73352e-20
SDF2L1	9.4721	0.406137	2.84899e-21	2.74285e-20
C15orf48	9.4721	1.12399	2.85896e-21	2.75125e-20
HSPB6	9.46733	0.495581	2.98283e-21	2.86795e-20
MMP16	9.46618	0.368638	3.01527e-21	2.89787e-20
ZBED1	9.46456	0.33406	3.06167e-21	2.94118e-20
GTF2IRD2	9.45851	0.429162	3.24415e-21	3.11376e-20
LIPG	9.44802	0.724719	3.58863e-21	3.44046e-20
RIMKLB	9.4479	0.319898	3.58921e-21	3.44046e-20
GINS2	9.44026	0.509875	3.86143e-21	3.69818e-20
YKT6	9.43798	0.250628	3.945e-21	3.77657e-20
ZFX	9.43433	0.385876	4.0852e-21	3.90908e-20
ZNF92	9.42805	0.442608	4.33724e-21	4.14845e-20
AC007325.4	9.4248	0.379211	4.47346e-21	4.27689e-20
SLC35E2B	9.42007	0.392965	4.67894e-21	4.46945e-20
WDR60	9.41714	0.320871	4.8106e-21	4.59124e-20
GDF15	9.41628	0.692993	4.85897e-21	4.63539e-20
MALSU1	9.414	0.261674	4.95605e-21	4.72595e-20
MAPKAP1	9.41347	0.274739	4.98141e-21	4.74808e-20
ABCD4	9.41052	0.306266	5.12305e-21	4.87675e-20
TAP1	9.4079	0.274717	5.25213e-21	4.9953e-20
PTPN13	9.40617	0.316798	5.33909e-21	5.07582e-20
CDO1	9.40532	0.261515	5.38241e-21	5.1148e-20
MIR9-3HG	9.4031	0.475058	5.49831e-21	5.22268e-20
MANBA	9.39804	0.467982	5.76823e-21	5.47671e-20
CRYL1	9.39654	0.268844	5.84962e-21	5.5492e-20
TGIF1	9.39029	0.297203	6.20726e-21	5.88087e-20
ZNF384	9.38878	0.367321	6.29666e-21	5.96044e-20
DNMT1	9.38847	0.290748	6.31466e-21	5.97491e-20
HOXA4	9.38818	0.830429	6.33609e-21	5.99004e-20
UBA7	9.38737	0.429149	6.38224e-21	6.0259e-20
SLC16A9	9.37934	0.539231	6.8892e-21	6.49342e-20
ACADS	9.37809	0.432737	6.96768e-21	6.56459e-20
SLC44A3	9.37545	0.554391	7.14929e-21	6.7328e-20
ANG	9.37531	0.623248	7.15552e-21	6.73579e-20
SLC35B4	9.37463	0.356408	7.19964e-21	6.77443e-20
TSPAN33	9.37043	0.503487	7.49317e-21	7.04762e-20
TMEM168	9.36858	0.40049	7.62407e-21	7.16767e-20
SYNC	9.36516	0.425315	7.87604e-21	7.39508e-20
PARP4	9.36129	0.358114	8.16724e-21	7.65871e-20
WDR81	9.35862	0.453334	8.37662e-21	7.8517e-20
IMPACT	9.35521	0.311663	8.65084e-21	8.10529e-20
TRIM5	9.35503	0.584617	8.67496e-21	8.12442e-20
TK1	9.35132	0.640767	8.97852e-21	8.40515e-20
SCN4B	9.35097	0.45807	9.00764e-21	8.42883e-20
TNIP1	9.34944	0.319657	9.13425e-21	8.54366e-20
ZDHHC12	9.34505	0.455608	9.52403e-21	8.90446e-20
FGL2	9.34247	0.500148	9.75847e-21	9.11978e-20
PITPNA-AS1	9.34215	0.330935	9.78514e-21	9.14082e-20
NUMBL	9.33686	0.299878	1.02853e-20	9.59177e-20
KRIT1	9.33667	0.325764	1.03041e-20	9.60525e-20
KDM6B	9.33651	0.504221	1.03216e-20	9.61744e-20
TSEN54	9.33618	0.518111	1.03553e-20	9.64482e-20
PKD2	9.33286	0.382925	1.06824e-20	9.94526e-20
ZNF300	9.32784	0.60321	1.12037e-20	1.0413e-19
USPL1	9.32495	0.441952	1.15091e-20	1.06923e-19
TMEM251	9.32359	0.39883	1.16564e-20	1.08246e-19
INSM1	9.32055	0.636681	1.19994e-20	1.11384e-19
SLC12A4	9.31472	0.375095	1.26699e-20	1.17509e-19
PRKRIP1	9.30892	0.299385	1.33794e-20	1.23932e-19
TARS	9.30537	0.311221	1.38336e-20	1.28032e-19
FTSJ3	9.30281	0.376961	1.41704e-20	1.30984e-19
HAUS4	9.30092	0.587712	1.44304e-20	1.33219e-19
LOX	9.30063	0.403219	1.44651e-20	1.33484e-19
MPZ	9.29976	1.17028	1.46378e-20	1.35021e-19
STYXL1	9.29668	0.380876	1.50101e-20	1.38339e-19
DDX19A	9.29537	0.329341	1.51955e-20	1.39931e-19
F11R	9.29442	0.586089	1.53382e-20	1.41185e-19
INTS8	9.29419	0.348811	1.53658e-20	1.41381e-19
UIMC1	9.29296	0.467454	1.55478e-20	1.42995e-19
MFSD14B	9.29219	0.26682	1.56553e-20	1.43924e-19
NTN1	9.29156	0.461256	1.57516e-20	1.44749e-19
CHMP6	9.28001	0.382848	1.755e-20	1.61074e-19
AC093673.1	9.27795	0.402306	1.78923e-20	1.64078e-19
C17orf58	9.27527	0.479031	1.83517e-20	1.68081e-19
PTPN6	9.26754	0.515376	1.97321e-20	1.8065e-19
SDF4	9.26336	0.2834	2.05103e-20	1.87696e-19
RYK	9.26085	0.377161	2.0999e-20	1.91929e-19
SSPO	9.25551	1.12403	2.21397e-20	2.02019e-19
EHMT1	9.25449	0.38319	2.22856e-20	2.03266e-19
POU4F1	9.25345	1.69762	2.26524e-20	2.06441e-19
SEC14L2	9.25189	0.282738	2.28311e-20	2.07983e-19
ZNF302	9.25107	0.295969	2.30075e-20	2.09503e-19
C18orf32	9.25015	0.279638	2.32057e-20	2.11046e-19
ACBD4	9.24756	0.572414	2.37841e-20	2.16128e-19
RPP21	9.2472	0.393827	2.38541e-20	2.16674e-19
GNG12	9.24569	0.261888	2.41939e-20	2.19671e-19
ARHGAP45	9.24534	0.532222	2.4277e-20	2.20334e-19
ABL1	9.24141	0.265128	2.51799e-20	2.28341e-19
UNG	9.2413	0.344086	2.52049e-20	2.28474e-19
AC018647.2	9.23232	0.553645	2.74209e-20	2.48254e-19
PCF11	9.23008	0.294693	2.7986e-20	2.53266e-19
ARVCF	9.22795	0.457893	2.85508e-20	2.58271e-19
HSCB	9.22492	0.385559	2.93655e-20	2.65532e-19
ELK3	9.22413	0.391697	2.95828e-20	2.67387e-19
MRO	9.22046	0.371189	3.06113e-20	2.76456e-19
KCTD20	9.21516	0.305505	3.21613e-20	2.90217e-19
MYZAP	9.21453	0.74343	3.23773e-20	2.92045e-19
ADAM33	9.20478	0.634695	3.54254e-20	3.19147e-19
AC131097.3	9.20379	0.548021	3.57602e-20	3.22032e-19
ACIN1	9.2016	0.296829	3.64799e-20	3.28378e-19
DDX47	9.19927	0.644497	3.72956e-20	3.3531e-19
STX10	9.19688	0.275329	3.81131e-20	3.4252e-19
TCF3	9.19613	0.303845	3.83803e-20	3.44781e-19
SPSB3	9.19002	0.27131	4.06209e-20	3.64463e-19
HEXDC	9.17739	0.431243	4.56746e-20	4.09472e-19
TRIM16L	9.17106	0.728618	4.84936e-20	4.34568e-19
TMEM229B	9.16642	0.591317	5.05845e-20	4.52936e-19
UPK3BL1	9.16169	0.732259	5.28633e-20	4.72764e-19
VSIG4	9.15724	0.264001	5.50377e-20	4.91611e-19
CNTD1	9.15609	0.545216	5.56642e-20	4.96804e-19
CSPG4	9.15489	0.250667	5.6251e-20	5.01634e-19
NIFK	9.14788	0.278993	6.00136e-20	5.34971e-19
NOTCH2	9.14216	0.262075	6.32685e-20	5.63758e-19
PEX10	9.13788	0.293007	6.58204e-20	5.86259e-19
ZNF746	9.13732	0.370252	6.6161e-20	5.89055e-19
MBIP	9.13651	0.375335	6.66695e-20	5.93343e-19
NECTIN2	9.13175	0.325386	6.96516e-20	6.19132e-19
SLC52A2	9.1315	0.361756	6.98098e-20	6.20287e-19
PRKD1	9.13001	0.467002	7.07943e-20	6.28781e-19
CPD	9.12967	0.290431	7.10011e-20	6.30172e-19
IGF1R	9.12966	0.33779	7.10081e-20	6.30172e-19
CCDC85C	9.12662	0.51604	7.30402e-20	6.47945e-19
GJC3	9.1261	1.27244	7.37233e-20	6.53741e-19
LINC01088	9.12557	0.367167	7.37551e-20	6.5376e-19
TBC1D5	9.12412	0.26891	7.47292e-20	6.61861e-19
SNX13	9.12343	0.278822	7.52043e-20	6.65534e-19
FIGN	9.11996	0.476952	7.76739e-20	6.87112e-19
OTOF	9.11735	1.69195	8.02308e-20	7.09446e-19
CHKB	9.11337	0.51113	8.25325e-20	7.28921e-19
CTSO	9.11113	0.35705	8.42354e-20	7.43067e-19
TMEM150A	9.09725	0.451478	9.57104e-20	8.42941e-19
MAGI2	9.09435	0.278976	9.82774e-20	8.64511e-19
DAPK1	9.09309	0.345702	9.9423e-20	8.7424e-19
LIX1L	9.09267	0.325769	9.98034e-20	8.77234e-19
MAPKAPK2	9.08554	0.281625	1.06563e-19	9.35156e-19
COLEC12	9.08467	0.394679	1.07421e-19	9.42312e-19
OXLD1	9.07854	0.284317	1.13628e-19	9.95565e-19
SGSH	9.07686	0.459563	1.15396e-19	1.01066e-18
ZNF692	9.07672	0.413595	1.15554e-19	1.01164e-18
ZC3HC1	9.07605	0.408239	1.16259e-19	1.0174e-18
CDK3	9.07492	0.55964	1.17496e-19	1.02742e-18
MYT1	9.07433	0.646497	1.18195e-19	1.03311e-18
ZNF276	9.07394	0.405643	1.18538e-19	1.0357e-18
SLC6A11	9.06615	0.394722	1.27359e-19	1.11189e-18
AIMP1	9.06497	0.276746	1.28684e-19	1.12301e-18
IRF1	9.06032	0.452928	1.3433e-19	1.17136e-18
LAMA5	9.05912	0.341203	1.35762e-19	1.18338e-18
AC025423.4	9.05887	1.79544	1.37305e-19	1.19635e-18
TMEM97	9.05706	0.427007	1.38358e-19	1.20505e-18
KCTD15	9.04798	0.376828	1.50321e-19	1.30821e-18
SNRNP40	9.04689	0.323881	1.51836e-19	1.32087e-18
C1orf226	9.04584	0.512274	1.53337e-19	1.3334e-18
TOB2	9.04133	0.30232	1.59742e-19	1.38801e-18
NPPB	9.04085	1.86782	1.6144e-19	1.40165e-18
SREK1	9.03248	0.264913	1.73179e-19	1.50239e-18
PCDHB7	9.0323	0.632665	1.73633e-19	1.50573e-18
AAAS	9.02728	0.385175	1.81602e-19	1.5736e-18
CLEC2D	9.0249	0.606277	1.85678e-19	1.60765e-18
ADSL	9.02381	0.393959	1.87445e-19	1.62167e-18
FOXD3-AS1	9.02032	0.549454	1.9354e-19	1.67243e-18
DVL2	9.01611	0.387759	2.01065e-19	1.73678e-18
FGD2	9.00836	0.740198	2.1591e-19	1.86136e-18
GAL3ST3	9.00482	0.515364	2.22931e-19	1.91963e-18
MIR497HG	8.9999	0.377576	2.33046e-19	2.00594e-18
CYTOR	8.99908	0.27159	2.34784e-19	2.02012e-18
RCCD1	8.99515	0.619707	2.43441e-19	2.09379e-18
LUC7L	8.99225	0.254625	2.49827e-19	2.14786e-18
CPSF1	8.98305	0.341221	2.71591e-19	2.33225e-18
GRAMD1A	8.98275	0.320878	2.72333e-19	2.33771e-18
HOXA10	8.98239	0.866929	2.73635e-19	2.34797e-18
TMEM108	8.98187	0.440228	2.74558e-19	2.35498e-18
GINS3	8.9808	0.560855	2.7732e-19	2.37681e-18
KAT8	8.9775	0.294008	2.85633e-19	2.44615e-18
CRKL	8.97412	0.257454	2.94507e-19	2.51921e-18
DUSP9	8.97298	1.19013	2.98458e-19	2.55103e-18
PTCD1	8.97244	0.415393	2.99066e-19	2.55523e-18
WIZ	8.96882	0.306428	3.09024e-19	2.63827e-18
BMP2K	8.96525	0.324175	3.19206e-19	2.72414e-18
DPH7	8.96038	0.366528	3.33595e-19	2.84363e-18
IFNAR1	8.95148	0.255533	3.61568e-19	3.0785e-18
MYO19	8.95081	0.478189	3.63812e-19	3.09641e-18
AL390728.6	8.95045	0.501408	3.65053e-19	3.10578e-18
RBCK1	8.95005	0.254587	3.66275e-19	3.11496e-18
NRP2	8.94828	0.316041	3.72189e-19	3.16404e-18
DCAF7	8.9482	0.263859	3.72427e-19	3.16484e-18
AIMP2	8.94648	0.354924	3.78285e-19	3.21214e-18
SIPA1	8.94556	0.392646	3.81471e-19	3.23794e-18
GART	8.94335	0.355114	3.89161e-19	3.30195e-18
C5orf15	8.94147	0.252788	3.9579e-19	3.35689e-18
DROSHA	8.93976	0.351384	4.02017e-19	3.4084e-18
NARF	8.93948	0.283752	4.02972e-19	3.41518e-18
SMURF2	8.9369	0.421562	4.12522e-19	3.49343e-18
CD93	8.9354	0.437675	4.18149e-19	3.53972e-18
MR1	8.93454	0.481343	4.21504e-19	3.56674e-18
ZNF516	8.93161	0.427338	4.32758e-19	3.66057e-18
GLIS2	8.93037	0.420591	4.37577e-19	3.69991e-18
GID8	8.92929	0.2612	4.41829e-19	3.733e-18
PWP2	8.92741	0.811817	4.49965e-19	3.79882e-18
LINC01023	8.92597	0.467989	4.55333e-19	3.8412e-18
ZC3H12C	8.92187	0.407122	4.72527e-19	3.98319e-18
TTC28	8.91558	0.524069	5.00117e-19	4.21254e-18
ACP6	8.90875	0.539181	5.31852e-19	4.473e-18
STK10	8.90605	0.469025	5.44799e-19	4.57839e-18
GALNT1	8.90544	0.250727	5.47781e-19	4.60169e-18
UBN2	8.90334	0.443518	5.58295e-19	4.68645e-18
AL355472.1	8.90225	0.486209	5.63899e-19	4.73168e-18
DHX58	8.90128	0.493361	5.68822e-19	4.77117e-18
MT1H	8.89965	0.684828	5.77733e-19	4.84407e-18
UBR4	8.89742	0.271211	5.88807e-19	4.93317e-18
CCDC93	8.8945	0.44592	6.04507e-19	5.06278e-18
TXLNA	8.89344	0.297367	6.10216e-19	5.10865e-18
FGFRL1	8.88809	0.32075	6.40311e-19	5.35856e-18
NADSYN1	8.88209	0.38509	6.75781e-19	5.65325e-18
GAB1	8.88111	0.273819	6.8172e-19	5.70077e-18
PGM3	8.87941	0.316558	6.92244e-19	5.78657e-18
TRIP10	8.87823	0.466903	6.9965e-19	5.84626e-18
SNX15	8.87354	0.772683	7.29973e-19	6.09501e-18
ECI1	8.87329	0.279582	7.31301e-19	6.10378e-18
MIS12	8.87293	0.442132	7.33741e-19	6.12183e-18
SRGAP1	8.87106	0.453529	7.46199e-19	6.22341e-18
COG2	8.86813	0.356367	7.65912e-19	6.38299e-18
SLC35F6	8.86764	0.335783	7.69321e-19	6.40897e-18
FNDC4	8.86608	0.282607	7.80116e-19	6.49645e-18
HCLS1	8.86219	0.323983	8.07847e-19	6.72229e-18
CC2D1B	8.86208	0.492883	8.08847e-19	6.72807e-18
TAZ	8.86119	0.392091	8.15104e-19	6.77755e-18
ZDHHC4	8.85774	0.257756	8.40663e-19	6.98744e-18
SLC39A6	8.85491	0.257117	8.62216e-19	7.16117e-18
HPS3	8.85439	0.396556	8.66303e-19	7.1924e-18
ASNS	8.84736	0.262301	9.2249e-19	7.65312e-18
CRB2	8.84534	0.281968	9.39344e-19	7.78121e-18
CAD	8.84411	0.358377	9.49698e-19	7.86403e-18
NKD1	8.83806	0.539805	1.00288e-18	8.29812e-18
SLC15A3	8.83369	0.42728	1.04258e-18	8.62017e-18
TOX3	8.82581	0.729968	1.11951e-18	9.24237e-18
TAF1C	8.82495	0.35026	1.12699e-18	9.30063e-18
PAXIP1-AS1	8.82429	0.408139	1.13381e-18	9.35336e-18
VASH1	8.81573	0.3463	1.22365e-18	1.00719e-17
ZNF710-AS1	8.81422	0.365598	1.24024e-18	1.02008e-17
SEZ6	8.81392	0.361206	1.24345e-18	1.02234e-17
EGLN2	8.81321	0.62548	1.25156e-18	1.02863e-17
NKTR	8.80847	0.27915	1.30526e-18	1.07156e-17
TNFRSF19	8.80539	0.342224	1.34155e-18	1.10012e-17
NADK2	8.80433	0.266795	1.35435e-18	1.1102e-17
E2F4	8.79814	0.280515	1.43105e-18	1.17134e-17
GPR173	8.79575	0.473132	1.462e-18	1.19622e-17
QRICH1	8.79076	0.284999	1.52809e-18	1.24891e-17
FXYD5	8.78611	0.283158	1.59257e-18	1.29919e-17
TGFA	8.78067	0.406896	1.67166e-18	1.3627e-17
CFD	8.78064	0.621682	1.67315e-18	1.36341e-17
CDC45	8.77542	0.828958	1.75256e-18	1.42707e-17
TNFAIP6	8.77541	0.408211	1.75127e-18	1.42655e-17
USP19	8.77428	0.300907	1.76889e-18	1.43983e-17
ZNF655	8.77345	0.26889	1.78204e-18	1.44946e-17
SIRT7	8.77292	0.420581	1.79058e-18	1.45587e-17
FLYWCH2	8.76868	0.272614	1.85894e-18	1.51089e-17
TBL2	8.75701	0.356824	2.06151e-18	1.67307e-17
HRASLS	8.75685	0.581227	2.06599e-18	1.67608e-17
ZXDC	8.74893	0.492536	2.21483e-18	1.79353e-17
OPHN1	8.74835	0.526572	2.2264e-18	1.80224e-17
SCGN	8.74799	0.940819	2.23826e-18	1.81051e-17
CSF3R	8.74778	0.535817	2.23788e-18	1.81051e-17
DDB2	8.7434	0.444814	2.3261e-18	1.88018e-17
TMEM176A	8.73714	0.273058	2.45771e-18	1.9851e-17
POLG2	8.72931	0.598921	2.63466e-18	2.12568e-17
ZNF100	8.72331	0.506006	2.77713e-18	2.23981e-17
AC137767.1	8.72229	0.545889	2.80305e-18	2.25989e-17
TEPSIN	8.71827	0.478986	2.90382e-18	2.33942e-17
ST7-AS1	8.71527	0.763936	2.98386e-18	2.40214e-17
POP5	8.7083	0.254366	3.16978e-18	2.54809e-17
GSE1	8.7072	0.410856	3.20096e-18	2.57222e-17
DDX59	8.70714	0.470334	3.20297e-18	2.57289e-17
CROCC	8.70681	0.462502	3.21224e-18	2.57846e-17
ZNF140	8.70663	0.441161	3.21719e-18	2.58149e-17
MEGF11	8.70444	0.487886	3.28044e-18	2.63129e-17
AC013391.3	8.70266	0.784299	3.33712e-18	2.6748e-17
XPR1	8.70192	0.311303	3.35319e-18	2.6867e-17
FUBP1	8.69659	0.275175	3.51414e-18	2.81464e-17
PIEZO1	8.69582	0.296314	3.53781e-18	2.83257e-17
NBPF15	8.69565	0.416743	3.54337e-18	2.83599e-17
BMPER	8.68969	0.560027	3.7356e-18	2.98441e-17
EMID1	8.68613	0.410402	3.85273e-18	3.07576e-17
RNPEPL1	8.68431	0.309835	3.91441e-18	3.12387e-17
AC107464.1	8.6817	0.743187	4.00896e-18	3.197e-17
KRBA1	8.67996	0.479218	4.06769e-18	3.24266e-17
INMT	8.67757	0.630673	4.15691e-18	3.31139e-17
SLC35F5	8.67478	0.393642	4.25623e-18	3.38928e-17
PES1	8.673	0.343365	4.32316e-18	3.44134e-17
CD163	8.6714	0.2769	4.38438e-18	3.48881e-17
POFUT1	8.66585	0.326278	4.60278e-18	3.66127e-17
CABP7	8.66563	0.975026	4.61896e-18	3.67282e-17
AL118505.1	8.6656	1.24552	4.62635e-18	3.67737e-17
LRCH4	8.65633	0.407022	5.00332e-18	3.9727e-17
ZBTB17	8.65585	0.377791	5.02457e-18	3.98814e-17
C7orf61	8.65571	0.548546	5.03273e-18	3.99318e-17
PPDPFL	8.65564	1.21979	5.05593e-18	4.00869e-17
EMC8	8.65414	0.309098	5.10002e-18	4.04075e-17
CHRNB1	8.65296	0.441431	5.15407e-18	4.0821e-17
SH3TC1	8.64933	0.537661	5.3215e-18	4.21167e-17
2022-03-01	8.64147	0.483267	5.69941e-18	4.50753e-17
MYO5C	8.64123	0.503103	5.71226e-18	4.51607e-17
ZNF436	8.64002	0.39064	5.77144e-18	4.56122e-17
COL4A6	8.63743	1.31283	5.926e-18	4.68169e-17
WDR91	8.63669	0.369886	5.94113e-18	4.69196e-17
ODR4	8.63346	0.396945	6.11166e-18	4.82317e-17
AC120042.3	8.62493	0.367516	6.58415e-18	5.18861e-17
ARAP2	8.6218	0.31005	6.76548e-18	5.3296e-17
SLC9A3R1	8.62073	0.258233	6.82917e-18	5.37785e-17
ATF7IP	8.61302	0.318829	7.30442e-18	5.74593e-17
ACHE	8.60652	0.52086	7.73139e-18	6.07096e-17
NUP210	8.6017	0.426115	8.06192e-18	6.32599e-17
COG5	8.59948	0.380933	8.21844e-18	6.44651e-17
CHD9	8.59447	0.261978	8.58419e-18	6.72383e-17
ARRDC4	8.59405	0.289478	8.61565e-18	6.74607e-17
TBCD	8.59069	0.26695	8.87079e-18	6.94091e-17
MKS1	8.59042	0.470308	8.89288e-18	6.95572e-17
CLDN5	8.58958	0.299277	8.95738e-18	7.00119e-17
PGGT1B	8.58913	0.363798	8.99267e-18	7.02628e-17
PLEKHG2	8.5885	0.524258	9.04165e-18	7.06205e-17
ABHD11	8.58552	0.425373	9.27945e-18	7.24521e-17
ERF	8.58376	0.310205	9.4219e-18	7.35122e-17
LPP	8.57841	0.310987	9.86979e-18	7.69795e-17
COL4A2	8.57809	0.253073	9.89683e-18	7.7163e-17
SMARCAD1	8.57114	0.363791	1.05125e-17	8.18764e-17
PARP14	8.56574	0.360714	1.10169e-17	8.57441e-17
UGGT1	8.56058	0.343496	1.15197e-17	8.96258e-17
MREG	8.55482	0.510708	1.21147e-17	9.4155e-17
JPX	8.55061	0.257212	1.25577e-17	9.75296e-17
USP18	8.54947	0.619426	1.2688e-17	9.85065e-17
SCAP	8.5455	0.256124	1.3126e-17	1.01871e-16
ADAM8	8.54156	0.672122	1.35863e-17	1.05369e-16
PHF2	8.53882	0.324015	1.39062e-17	1.07774e-16
RHBDF1	8.53741	0.421396	1.40777e-17	1.09027e-16
GYG2	8.53311	0.541188	1.46162e-17	1.13118e-16
NLGN2	8.53298	0.266652	1.46257e-17	1.13151e-16
TMEM175	8.53027	0.381174	1.49726e-17	1.15754e-16
CLUH	8.52848	0.285955	1.52041e-17	1.17461e-16
SCRN2	8.52566	0.364259	1.55807e-17	1.20328e-16
LCP1	8.52373	0.424399	1.58421e-17	1.22304e-16
ARHGAP27	8.52123	0.530314	1.61898e-17	1.24901e-16
EFS	8.51481	0.283313	1.71077e-17	1.3189e-16
RAMP3	8.51357	0.347474	1.72931e-17	1.33272e-16
CRELD2	8.50769	0.342903	1.81895e-17	1.40083e-16
PLCB2	8.50498	0.515837	1.86245e-17	1.43332e-16
NRAS	8.50246	0.278978	1.90264e-17	1.46272e-16
POLRMT	8.49773	0.309712	1.98173e-17	1.52193e-16
HAMP	8.49081	0.312003	2.10319e-17	1.61465e-16
NKX2-2	8.49019	0.446423	2.11504e-17	1.62318e-16
NAT10	8.48863	0.373137	2.1431e-17	1.64414e-16
IFI44	8.48851	0.32308	2.14518e-17	1.64516e-16
HCFC1	8.4866	0.272118	2.18067e-17	1.67179e-16
MRPL10	8.48357	0.281671	2.23815e-17	1.71467e-16
VSIR	8.47827	0.282198	2.34254e-17	1.79402e-16
MMP25	8.47511	1.4206	2.41835e-17	1.85143e-16
BET1	8.4728	0.332388	2.45482e-17	1.8787e-16
HEPN1	8.46903	0.391338	2.53577e-17	1.93863e-16
IL10RB	8.4674	0.461535	2.57161e-17	1.96467e-16
CHD1L	8.46494	0.318215	2.62609e-17	2.0049e-16
INAVA	8.46206	0.745309	2.69354e-17	2.05568e-16
AC025165.5	8.46107	0.804782	2.71696e-17	2.07284e-16
MYD88	8.45976	0.407086	2.74515e-17	2.09362e-16
PRPF40A	8.45892	0.25274	2.76495e-17	2.10799e-16
FCGR2A	8.45637	0.274391	2.82595e-17	2.153e-16
HIST1H4J	8.45557	0.930557	2.84959e-17	2.17026e-16
CLEC2B	8.45392	0.460066	2.88629e-17	2.19669e-16
DDX39A	8.45111	0.256429	2.95619e-17	2.24912e-16
ZNF83	8.44809	0.318756	3.03344e-17	2.3047e-16
PCDH18	8.44745	0.470095	3.05027e-17	2.31669e-16
MED13	8.44659	0.283216	3.07257e-17	2.33282e-16
TRMT1	8.44649	0.313595	3.07527e-17	2.33406e-16
KANSL1	8.44535	0.323764	3.10548e-17	2.35619e-16
LRRFIP2	8.44427	0.28501	3.13426e-17	2.3772e-16
IRF2BPL	8.44009	0.280894	3.24815e-17	2.46104e-16
SAP25	8.43998	0.673083	3.25339e-17	2.46331e-16
MCM2	8.43839	0.407045	3.29601e-17	2.49387e-16
NFIA-AS2	8.43716	0.84929	3.33426e-17	2.52108e-16
INPP5E	8.43564	0.354603	3.37434e-17	2.55051e-16
BRIX1	8.43345	0.319011	3.43777e-17	2.59755e-16
FOXO1	8.43027	0.375364	3.53233e-17	2.66626e-16
ENTR1	8.4168	0.3152	3.9623e-17	2.98263e-16
ZNF680	8.41666	0.363586	3.96721e-17	2.9853e-16
SALL2	8.41106	0.277034	4.16076e-17	3.12988e-16
INVS	8.40955	0.936256	4.22105e-17	3.17415e-16
ZNF316	8.40695	0.364125	4.30911e-17	3.23816e-16
COL11A2	8.40565	0.748735	4.36017e-17	3.27429e-16
EHD2	8.4021	0.279283	4.49076e-17	3.36891e-16
LAMA4	8.40203	0.301725	4.4933e-17	3.36967e-16
CDK13	8.4019	0.279084	4.49832e-17	3.37228e-16
MED9	8.40112	0.412312	4.52856e-17	3.3938e-16
DUSP12	8.39891	0.336607	4.61423e-17	3.45683e-16
CDK6	8.39855	0.285186	4.62813e-17	3.46606e-16
PIGF	8.39747	0.290279	4.6707e-17	3.49675e-16
SLC6A9	8.39695	0.299252	4.69178e-17	3.51134e-16
SMO	8.39638	0.347654	4.71454e-17	3.52717e-16
FBN3	8.39379	1.00269	4.82888e-17	3.61027e-16
ABCB7	8.39142	0.380364	4.91791e-17	3.67433e-16
LENG8	8.39035	0.38652	4.96258e-17	3.70645e-16
ABHD14B	8.38923	0.371629	5.00973e-17	3.73913e-16
MUC1	8.38831	0.48423	5.04999e-17	3.7679e-16
HAP1	8.38696	0.595596	5.10972e-17	3.81117e-16
RNF166	8.38551	0.368551	5.17047e-17	3.85518e-16
CORO7	8.38546	0.339942	5.17302e-17	3.85577e-16
AC114803.1	8.38194	0.786781	5.33168e-17	3.97135e-16
PMS1	8.3793	0.428689	5.45109e-17	4.05892e-16
FAM126A	8.37915	0.327365	5.45741e-17	4.06225e-16
N4BP2L2	8.3753	0.25192	5.63861e-17	4.19429e-16
ADORA3	8.37296	0.389938	5.75216e-17	4.27731e-16
MPDU1	8.37169	0.280797	5.81374e-17	4.32164e-16
LAMC1	8.37157	0.272425	5.81951e-17	4.32446e-16
LYZ	8.36633	0.384597	6.08398e-17	4.51794e-16
MED16	8.3662	0.254686	6.09039e-17	4.52118e-16
TRIM65	8.36424	0.473055	6.19413e-17	4.59354e-16
OXSR1	8.36422	0.33248	6.19363e-17	4.59354e-16
AC008264.2	8.36108	0.952598	6.36789e-17	4.71923e-16
TMEM209	8.3541	0.349733	6.74776e-17	4.99738e-16
BTN3A1	8.34953	0.468454	7.01452e-17	5.19146e-16
ZNF337	8.34905	0.386172	7.04218e-17	5.21017e-16
PPP4R3A	8.34572	0.269116	7.24298e-17	5.35514e-16
SF3B4	8.3391	0.257058	7.65928e-17	5.65533e-16
NUP98	8.33408	0.329486	7.99175e-17	5.89291e-16
HOXB3	8.33275	0.492912	8.08203e-17	5.95749e-16
TEX261	8.33168	0.270729	8.15462e-17	6.00697e-16
ZNF333	8.33136	0.436352	8.17766e-17	6.01992e-16
AL355974.3	8.331	0.561799	8.20446e-17	6.03762e-16
SSH2	8.32875	0.329942	8.35874e-17	6.1491e-16
DHX38	8.32779	0.298025	8.42712e-17	6.19734e-16
TMEM60	8.32455	0.277725	8.65988e-17	6.36426e-16
NPL	8.32153	0.321447	8.88358e-17	6.52648e-16
LINC00623	8.31538	0.258323	9.35558e-17	6.86866e-16
IFT140	8.31534	0.392022	9.35956e-17	6.86929e-16
UAP1	8.30925	0.311786	9.8516e-17	7.22319e-16
TMEM45A	8.30863	0.360762	9.90295e-17	7.25843e-16
VEZF1	8.30828	0.256191	9.93235e-17	7.27755e-16
RAD52	8.30761	0.787236	9.99701e-17	7.31763e-16
MIS18A	8.30083	0.43957	1.05744e-16	7.73511e-16
POLR3GL	8.29698	0.301016	1.09221e-16	7.97887e-16
FOXRED2	8.29	0.386267	1.15816e-16	8.45502e-16
UNC45A	8.28911	0.281854	1.16682e-16	8.51543e-16
AP000357.2	8.28908	1.50654	1.17005e-16	8.53619e-16
CALCOCO2	8.28827	0.250451	1.17508e-16	8.57005e-16
CD48	8.28669	0.920105	1.19226e-16	8.69243e-16
EIF2D	8.28648	0.392566	1.19305e-16	8.69534e-16
KCNQ4	8.28065	0.900241	1.25435e-16	9.13603e-16
EDEM3	8.27914	0.317722	1.26864e-16	9.23705e-16
MAP3K12	8.27735	0.301328	1.28781e-16	9.37181e-16
ZHX3	8.27618	0.25786	1.30057e-16	9.46019e-16
ATM	8.27258	0.310082	1.34039e-16	9.74339e-16
AC136475.5	8.26969	0.918315	1.37556e-16	9.99245e-16
C9orf64	8.26632	0.460024	1.41276e-16	1.02559e-15
PUS7	8.26202	0.562972	1.46467e-16	1.06257e-15
HLA-DOA	8.26178	0.507289	1.46765e-16	1.06438e-15
CBX4	8.24989	0.327635	1.62063e-16	1.1734e-15
LCP2	8.2497	0.42937	1.62345e-16	1.17505e-15
MSRB1	8.24754	0.314997	1.65277e-16	1.19549e-15
CAPN1	8.24451	0.263352	1.69522e-16	1.22539e-15
ZDHHC8	8.24123	0.33967	1.74223e-16	1.2587e-15
MED15	8.24122	0.267243	1.74245e-16	1.2587e-15
PIKFYVE	8.24036	0.327039	1.75492e-16	1.2673e-15
SP140L	8.23504	0.672555	1.83552e-16	1.32376e-15
FAM91A1	8.23252	0.291844	1.8736e-16	1.3499e-15
ZNF496	8.22468	0.404159	2.00024e-16	1.43879e-15
FAM110C	8.22207	0.675735	2.04501e-16	1.46955e-15
BZW2	8.2219	0.293228	2.04703e-16	1.47052e-15
ABCB8	8.21401	0.310217	2.18602e-16	1.56842e-15
UBE3C	8.214	0.260466	2.18616e-16	1.56842e-15
MROH7	8.21247	0.868879	2.21639e-16	1.58959e-15
PDGFA	8.20946	0.269331	2.27029e-16	1.62719e-15
LINC02381	8.20816	0.443692	2.29508e-16	1.64442e-15
VAV2	8.20589	0.378429	2.33885e-16	1.67524e-15
NCOA5	8.20272	0.311773	2.40107e-16	1.71925e-15
RGS5	8.20055	0.301076	2.445e-16	1.74956e-15
BCKDHA	8.19631	0.692399	2.53323e-16	1.81211e-15
PRDM16	8.19463	0.585874	2.56875e-16	1.83632e-15
ZNF711	8.18975	0.33959	2.67429e-16	1.90991e-15
RND3	8.18892	0.386047	2.69268e-16	1.92242e-15
NPAS3	8.1882	0.277575	2.70874e-16	1.93326e-15
MCC	8.18003	0.339442	2.89894e-16	2.06633e-15
SCRIB	8.17968	0.276312	2.90723e-16	2.07157e-15
SERPINB8	8.17868	0.522362	2.93219e-16	2.08868e-15
SENP7	8.17685	0.362401	2.97618e-16	2.11932e-15
SAMD9	8.17583	0.572925	3.00311e-16	2.13781e-15
NGLY1	8.16683	0.34649	3.23367e-16	2.29971e-15
ST14	8.16011	0.66689	3.41968e-16	2.42885e-15
ZNF506	8.15706	0.515441	3.50743e-16	2.49038e-15
LIF	8.15532	0.712663	3.55716e-16	2.52488e-15
AC022182.2	8.15463	1.03445	3.58564e-16	2.54345e-15
AFAP1	8.1546	0.341619	3.57786e-16	2.53875e-15
PACSIN2	8.15089	0.266855	3.68912e-16	2.61432e-15
SUPT20H	8.14742	0.336823	3.79657e-16	2.68961e-15
MERTK	8.13232	0.334339	4.30012e-16	3.04437e-15
POLM	8.13003	0.495244	4.38259e-16	3.10176e-15
THNSL2	8.12594	0.523678	4.53305e-16	3.20516e-15
UNK	8.12504	0.329158	4.56562e-16	3.22716e-15
RRAGD	8.12213	0.312711	4.67649e-16	3.30022e-15
NAA40	8.12086	0.437754	4.72618e-16	3.33422e-15
LIMD2	8.11984	0.366218	4.76543e-16	3.36083e-15
BISPR	8.11702	0.732428	4.88147e-16	3.44157e-15
SNORC	8.11111	0.530131	5.12195e-16	3.6088e-15
L1CAM	8.10988	0.321099	5.17354e-16	3.64399e-15
NNT-AS1	8.10784	0.314013	5.25974e-16	3.70233e-15
TOP3A	8.10725	0.516307	5.28602e-16	3.71964e-15
TYK2	8.10267	0.272998	5.48786e-16	3.8592e-15
DTX2	8.10008	0.459944	5.60687e-16	3.94164e-15
SERTAD3	8.09661	0.388393	5.76812e-16	4.0537e-15
FBXO42	8.09376	0.356646	5.90479e-16	4.14711e-15
IMPDH1	8.09187	0.313987	5.99665e-16	4.21027e-15
PATL1	8.08598	0.368973	6.29333e-16	4.41154e-15
PIGM	8.08514	0.427702	6.33774e-16	4.44126e-15
CARD8	8.08239	0.369085	6.48139e-16	4.53903e-15
HMGA1	8.07495	0.265904	6.88829e-16	4.81633e-15
ZNF598	8.07348	0.327364	6.9715e-16	4.87142e-15
SKP2	8.07338	0.451615	6.9781e-16	4.87449e-15
TBRG4	8.07038	0.268662	7.15056e-16	4.99021e-15
FRMPD3	8.06713	0.753657	7.34949e-16	5.12578e-15
TSEN34	8.06248	0.27277	7.62796e-16	5.31664e-15
LAS1L	8.05842	0.323895	7.88512e-16	5.49413e-15
MACROD1	8.04994	0.441128	8.45134e-16	5.88493e-15
SPSB2	8.04808	0.491466	8.58113e-16	5.97153e-15
RHBDD3	8.045	0.378998	8.79806e-16	6.11476e-15
APPL2	8.04436	0.2982	8.84446e-16	6.14507e-15
HOXC6	8.0437	1.30727	8.9211e-16	6.19637e-15
MTSS1L	8.0373	0.439197	9.36926e-16	6.4974e-15
GADD45G	8.03693	0.376943	9.39706e-16	6.51462e-15
GAR1	8.03497	0.300489	9.54753e-16	6.61686e-15
EIF2B1	8.03429	0.256502	9.60043e-16	6.65142e-15
IL13RA1	8.03141	0.255749	9.82808e-16	6.80486e-15
LFNG	8.03045	0.257837	9.90531e-16	6.85403e-15
KMT2B	8.03032	0.343716	9.91585e-16	6.85916e-15
TLR2	8.03029	0.431898	9.91916e-16	6.8593e-15
NEDD1	8.03015	0.441763	9.93103e-16	6.86535e-15
GOSR1	8.029	0.335683	1.00232e-15	6.92693e-15
NUP133	8.01486	0.269792	1.12452e-15	7.76168e-15
BRD3	8.01448	0.271023	1.12797e-15	7.78301e-15
SLC25A19	8.00988	0.427074	1.17104e-15	8.07013e-15
TBX2	8.00861	0.475419	1.18314e-15	8.15094e-15
DNAJC3	8.00698	0.307816	1.1988e-15	8.25624e-15
LAT2	8.005	0.38847	1.21834e-15	8.38817e-15
MVB12A	8.00419	0.275359	1.2263e-15	8.44038e-15
RAP2B	8.00325	0.277606	1.23565e-15	8.50203e-15
RINT1	7.9982	0.376896	1.28738e-15	8.85244e-15
ANKFY1	7.99777	0.276814	1.2919e-15	8.87802e-15
PLEK	7.9922	0.440872	1.35162e-15	9.28547e-15
PRRC1	7.98774	0.334523	1.40122e-15	9.62024e-15
OSGEP	7.98397	0.317892	1.44463e-15	9.90903e-15
RNASEH2A	7.98288	0.58811	1.45756e-15	9.99457e-15
SS18	7.97955	0.251569	1.49721e-15	1.02601e-14
AC019069.1	7.97841	0.954423	1.51294e-15	1.03614e-14
ARSJ	7.97634	0.510569	1.53714e-15	1.05206e-14
ACAN	7.97489	0.954019	1.55674e-15	1.06514e-14
FOXK1	7.97424	0.279881	1.56299e-15	1.06909e-14
AC104986.2	7.9724	0.264772	1.58646e-15	1.0848e-14
SIKE1	7.97168	0.282951	1.59568e-15	1.09077e-14
ACAD10	7.97124	0.44538	1.60153e-15	1.09443e-14
HP	7.9712	0.653074	1.603e-15	1.09509e-14
DESI2	7.96918	0.352831	1.6283e-15	1.11169e-14
UNC80	7.96689	0.365408	1.65884e-15	1.13114e-14
BPGM	7.96476	0.30767	1.68738e-15	1.14988e-14
ZBED5	7.96345	0.292155	1.70536e-15	1.16177e-14
ABCC1	7.95653	0.488828	1.80343e-15	1.22821e-14
MPV17L2	7.95516	0.38915	1.82356e-15	1.24154e-14
MED14	7.95213	0.30048	1.86859e-15	1.2718e-14
RNF216	7.95011	0.268757	1.89926e-15	1.29187e-14
FHL3	7.94968	0.326064	1.90586e-15	1.29556e-14
TCEA3	7.94958	0.413292	1.90755e-15	1.29631e-14
UBA6	7.94776	0.297514	1.93557e-15	1.31494e-14
LMO1	7.94018	0.577899	2.05783e-15	1.39757e-14
LRFN4	7.93664	0.355151	2.11698e-15	1.43686e-14
OSBPL3	7.936	0.29014	2.12782e-15	1.44333e-14
DPEP1	7.93411	0.768846	2.16371e-15	1.46631e-14
ABCG1	7.93251	0.376024	2.18872e-15	1.48281e-14
ATAD3C	7.93143	0.651369	2.20833e-15	1.49563e-14
TTC17	7.93115	0.293177	2.21248e-15	1.49798e-14
EPB41L5	7.92917	0.344427	2.24815e-15	1.52166e-14
NLGN4X	7.9282	0.276241	2.26563e-15	1.53303e-14
COQ8A	7.92327	0.328023	2.35737e-15	1.59314e-14
MMP19	7.92287	0.553026	2.36513e-15	1.59741e-14
ZNF558	7.92229	0.362677	2.37606e-15	1.6043e-14
VAX2	7.9202	0.710937	2.41747e-15	1.63176e-14
TBKBP1	7.91712	0.42794	2.47693e-15	1.67087e-14
PKIB	7.90959	0.362725	2.63112e-15	1.77325e-14
PYM1	7.9088	0.289579	2.64762e-15	1.78327e-14
TMEM134	7.90672	0.253471	2.69217e-15	1.81218e-14
MTTP	7.90487	0.596606	2.73404e-15	1.83923e-14
ZNF146	7.90171	0.262234	2.80247e-15	1.88354e-14
TRIM16	7.89938	0.520663	2.85575e-15	1.91877e-14
WDR18	7.89609	0.292208	2.93178e-15	1.96865e-14
USP36	7.8875	0.366421	3.14037e-15	2.10679e-14
TCTN1	7.88605	0.254675	3.17708e-15	2.12947e-14
DECR2	7.8833	0.373294	3.24799e-15	2.17633e-14
GPS2	7.8779	0.489937	3.3917e-15	2.27055e-14
ACE	7.87627	0.567646	3.43671e-15	2.29929e-14
SMG9	7.875	0.291444	3.47056e-15	2.32123e-14
RAD9A	7.87236	0.481407	3.54506e-15	2.37033e-14
MMACHC	7.8706	0.457787	3.59486e-15	2.40218e-14
PLEKHO2	7.86905	0.332272	3.63945e-15	2.43049e-14
CUBN	7.86876	0.814543	3.65137e-15	2.43697e-14
CHFR	7.86301	0.307913	3.81884e-15	2.5472e-14
ISG20	7.86086	0.379329	3.88533e-15	2.59077e-14
EXOSC9	7.86	0.361686	3.91194e-15	2.60693e-14
RBM15B	7.85788	0.276339	3.97845e-15	2.65045e-14
ZNF254	7.85577	0.363001	4.04595e-15	2.69461e-14
RHPN1	7.85489	0.319816	4.07456e-15	2.71284e-14
SBNO2	7.85396	0.409481	4.10477e-15	2.73131e-14
ZNF213-AS1	7.85375	0.509539	4.11238e-15	2.73554e-14
BOP1	7.85348	0.342325	4.12043e-15	2.74007e-14
SOX15	7.84588	0.29063	4.37771e-15	2.90765e-14
LDLRAD3	7.84499	0.33137	4.40864e-15	2.92731e-14
EXOSC10	7.83819	0.271192	4.65372e-15	3.08631e-14
LIMK2	7.83677	0.396103	4.70687e-15	3.11968e-14
CNTROB	7.8328	0.438166	4.85777e-15	3.21873e-14
CDC73	7.8316	0.312416	4.90422e-15	3.24853e-14
SH3BP5-AS1	7.83146	0.723971	4.91152e-15	3.25239e-14
IGSF11	7.82825	0.285699	5.03656e-15	3.33118e-14
LTBP4	7.82632	0.600209	5.11629e-15	3.38188e-14
SPOUT1	7.82505	0.322231	5.16616e-15	3.41382e-14
GOLGA1	7.82241	0.382859	5.27578e-15	3.48312e-14
KIF18B	7.82129	0.641749	5.32436e-15	3.51414e-14
RBM12	7.8191	0.273673	5.41567e-15	3.57333e-14
TRMT13	7.81867	0.45773	5.43502e-15	3.58503e-14
FBXL12	7.81098	0.371529	5.77635e-15	3.8079e-14
INPP5K	7.80194	0.319362	6.20519e-15	4.08571e-14
TBX15	7.80017	0.711078	6.2939e-15	4.14164e-14
FMNL3	7.79908	0.344174	6.34723e-15	4.17548e-14
MRPS27	7.79872	0.272493	6.36474e-15	4.18575e-14
DUS1L	7.79469	0.274046	6.57099e-15	4.3201e-14
ERAL1	7.79072	0.273295	6.78086e-15	4.45409e-14
ATP6V0A2	7.78855	0.377755	6.89843e-15	4.52861e-14
MORC2	7.78261	0.401548	7.22995e-15	4.74059e-14
TNFSF13B	7.77983	0.440344	7.39207e-15	4.844e-14
TPRA1	7.77835	0.272724	7.47705e-15	4.89824e-14
WDR59	7.76852	0.308813	8.07966e-15	5.28829e-14
[truncated: 2,572 more rows]
