# Supplementary material for: Spatial cellular architecture predicts prognosis in glioblastoma
Source: Nat Commun. 2023 Jul 11;14:4122. doi: 10.1038/s41467-023-39933-0 (PMC10336135; doi:10.1038/s41467-023-39933-0)
Supplement: Supplementary file 7 — Supplementary Data 4 [file 41467_2023_39933_MOESM7_ESM.xlsx]

## Sheet: Supplementary Data 4
Supplementary Data 4-Genes upregulated in low-aggressive tumor regions
P values were determined using the two-sided Mann-Whitney U test and adjusted for multiple comparison using the Benjamini-Hochberg procedure
Gene	Scores	Log Fold Changes	P value	P value adjusted
MBP	50.9732	1.0946	0	0
PLP1	42.7498	0.878862	0	0
QDPR	42.7125	0.94766	0	0
CNDP1	39.438	1.69909	0	0
VSNL1	34.2206	0.787758	8.23562e-254	4.0296e-251
SNAP25	34.1245	0.714368	2.03286e-252	9.52332e-250
PPP1R14A	33.8223	1.04491	8.38322e-248	3.76697e-245
SYT1	31.4109	0.725836	1.49158e-214	5.21294e-212
STMN1	30.7082	0.453466	2.72232e-205	8.56287e-203
SLC17A7	30.4957	0.7499	1.8346e-202	5.41979e-200
TAGLN3	30.4928	0.753957	2.15258e-202	6.23624e-200
DYNLL1	30.1776	0.337849	2.19389e-198	6.03815e-196
BASP1	29.8731	0.6946	1.9637e-194	5.33788e-192
UCHL1	29.8453	0.498466	4.23253e-194	1.12279e-191
EDIL3	29.7211	0.832679	1.74491e-192	4.46737e-190
CHN1	29.609	0.624706	4.33532e-191	1.08472e-188
APLP1	29.4426	0.557194	5.30449e-189	1.2695e-186
OPALIN	29.418	1.34058	1.54489e-188	3.65757e-186
MAG	29.3833	1.01595	3.6699e-188	8.59614e-186
FABP3	29.3443	0.987096	1.27162e-187	2.9165e-185
SNCA	29.0534	0.770009	4.43544e-184	9.96526e-182
RNASE1	29.0022	0.676371	1.86198e-183	4.14112e-181
MOBP	28.9342	1.01253	1.30754e-182	2.87894e-180
ENPP2	28.9038	1.04113	3.46519e-182	7.48005e-180
ERMN	28.8753	1.10453	7.68574e-182	1.62716e-179
MAL	28.625	1.05792	9.52924e-179	1.96089e-176
SERPINI1	28.4694	0.748339	6.73703e-177	1.37348e-174
SYN2	28.3873	0.799892	6.89844e-176	1.36838e-173
TMEM144	28.1413	0.917253	7.06474e-173	1.36449e-170
NELL2	28.1135	0.696706	1.34136e-172	2.56818e-170
CCK	27.9279	0.701063	2.24331e-170	4.22165e-168
NEFL	27.6218	0.743369	1.00971e-166	1.85265e-164
LINC01445	27.4412	2.37448	4.14048e-164	7.2932e-162
CALM1	27.0456	0.324118	5.14044e-160	8.57441e-158
RGS4	26.8049	0.879797	3.8624e-157	6.29943e-155
MOG	26.7979	0.980319	4.77307e-157	7.72747e-155
TF	26.7896	0.670153	4.97886e-157	8.00179e-155
NRGN	26.7162	0.652219	3.38039e-156	5.35463e-154
TPPP	26.7011	0.769736	5.31192e-156	8.35413e-154
SELENOW	26.5838	0.279737	1.05883e-154	1.65343e-152
CHGA	26.5519	0.832892	2.91323e-154	4.48556e-152
KCNK1	26.5293	0.946787	5.44937e-154	8.27477e-152
CLDND1	26.219	0.513728	1.56132e-150	2.27663e-148
COX7A1	25.936	0.758081	2.40423e-147	3.37175e-145
AK5	25.5961	0.766403	1.33288e-143	1.84575e-141
LHPP	25.583	0.839422	2.01322e-143	2.77045e-141
CALM3	24.9431	0.414237	1.54501e-136	1.97779e-134
MTURN	24.8681	0.529482	9.87388e-136	1.2423e-133
TUBB2A	24.7194	0.409197	3.87084e-134	4.7349e-132
EVI2A	24.6988	0.814725	7.06933e-134	8.55234e-132
SPOCK3	24.671	0.959818	1.37995e-133	1.66032e-131
HS3ST2	24.5625	1.31536	2.5285e-132	3.00933e-130
PRKCB	24.5457	0.758451	2.83832e-132	3.3599e-130
NPAS4	24.4447	2.4515	7.09851e-131	8.09819e-129
SYN1	24.434	0.667786	4.13377e-131	4.76531e-129
NKX6-2	24.2668	1.16888	2.67263e-129	2.92766e-127
NDUFB8	24.2503	0.438585	3.38215e-129	3.68654e-127
PRNP	23.9851	0.346744	1.87066e-126	1.96134e-124
ANKS1B	23.5902	0.699108	2.15344e-122	2.17498e-120
STXBP1	23.5226	0.552006	1.03318e-121	1.02012e-119
NECAB1	23.4751	0.755838	3.19377e-121	3.11153e-119
DNAJC6	23.2576	0.628588	4.84544e-119	4.57884e-117
CALM2	23.1096	0.258868	1.41662e-117	1.31608e-115
GNG3	23.0523	0.613537	5.34278e-117	4.92207e-115
HPCA	23.0076	0.795807	1.61662e-116	1.47086e-114
STMN4	22.9586	0.57674	4.49224e-116	4.03715e-114
PIP4K2A	22.7028	0.69718	1.53893e-113	1.34461e-111
EGR4	22.6931	2.23765	3.22589e-113	2.80742e-111
COL1A1	22.5956	1.11179	1.96688e-112	1.69831e-110
NPTX2	22.4583	0.873402	4.01815e-111	3.4159e-109
IDS	22.4464	0.356736	4.56516e-111	3.86599e-109
GABRA1	22.3029	0.726043	1.15294e-109	9.54339e-108
ATP1B1	22.289	0.415335	1.50667e-109	1.24247e-107
YWHAH	22.1987	0.393495	1.11571e-108	9.13225e-107
GRM3	22.108	0.940313	8.75848e-108	7.03811e-106
TSPYL1	21.9508	0.474746	2.55063e-106	2.02014e-104
CAMK2N1	21.8701	0.379622	1.45664e-105	1.14136e-103
NPTX1	21.8589	1.18284	2.16499e-105	1.67848e-103
DKK3	21.5951	0.362871	5.51643e-103	4.13132e-101
SLC24A2	21.5748	0.781766	9.02447e-103	6.71286e-101
DNM1	21.3294	0.54402	1.6203e-100	1.17742e-98
SPOCK1	21.294	0.519874	3.41742e-100	2.47515e-98
ENC1	21.2136	0.434637	1.85983e-99	1.34261e-97
PHYHIP	21.198	0.630636	2.6131e-99	1.88024e-97
MDH1	21.1524	0.375123	6.7642e-99	4.85128e-97
STMN2	21.1321	0.543029	1.04658e-98	7.48167e-97
CA11	21.0651	0.511684	4.27778e-98	3.02856e-96
SNCB	21.0576	0.761977	5.10835e-98	3.59347e-96
ATP1A3	21.0385	0.599426	7.43425e-98	5.19642e-96
MGST3	20.8815	0.294575	1.9223e-96	1.32266e-94
NPTN	20.8545	0.428452	3.40022e-96	2.31783e-94
LARP6	20.8531	0.646413	3.62897e-96	2.45854e-94
NAPB	20.8531	0.556434	3.52049e-96	2.39241e-94
CARNS1	20.8459	0.905668	4.22219e-96	2.85166e-94
HINT1	20.8298	0.254209	5.60127e-96	3.77152e-94
MAP1A	20.8274	0.486928	5.96711e-96	3.98133e-94
COL1A2	20.7886	0.861148	1.48704e-95	9.89171e-94
ATP5MD	20.7426	0.276729	3.39233e-95	2.2363e-93
CREG2	20.7347	0.723901	4.13269e-95	2.71623e-93
KIF5A	20.6948	0.547547	9.27271e-95	6.04043e-93
ATP6V1G2	20.6549	0.536065	2.10117e-94	1.3567e-92
CNTN2	20.6109	0.743995	5.30803e-94	3.3876e-92
OLFM1	20.5139	0.402688	3.75477e-93	2.36884e-91
SH3GL2	20.3822	0.68189	5.56194e-92	3.4692e-90
SYT4	20.3634	0.768153	8.28541e-92	5.15334e-90
CELF4	20.3376	0.824726	1.38797e-91	8.60856e-90
PEG3	20.2358	0.618175	1.06365e-90	6.52351e-89
COL3A1	20.2224	0.934503	1.52504e-90	9.3273e-89
NNAT	20.0999	0.544157	1.62028e-89	9.82792e-88
RTN1	20.0476	0.400409	4.51862e-89	2.69623e-87
CLSTN2	20.0379	0.824298	5.79285e-89	3.44722e-87
CHGB	20.027	0.608194	7.03554e-89	4.17543e-87
RAPGEF5	19.9917	0.764605	1.42527e-88	8.41332e-87
ANLN	19.9325	0.684854	4.67218e-88	2.73596e-86
SCN1B	19.9206	0.7532	5.93088e-88	3.46382e-86
NSF	19.9034	0.467835	8.02447e-88	4.66182e-86
CLDN11	19.9021	0.595912	8.23011e-88	4.7687e-86
GSTO1	19.879	0.425311	1.3038e-87	7.53465e-86
CAMK2B	19.7408	0.54991	1.99138e-86	1.12715e-84
RCAN2	19.6936	0.709912	5.09877e-86	2.87122e-84
APOD	19.6302	0.392328	1.7011e-85	9.43448e-84
AMPH	19.624	0.716212	1.98623e-85	1.09606e-83
DIRAS2	19.5779	0.684122	4.92798e-85	2.71261e-83
FAIM2	19.5752	0.492385	5.05392e-85	2.77499e-83
MAP2K1	19.5374	0.433959	1.0595e-84	5.76e-83
PEX5L	19.5255	0.842731	1.36852e-84	7.4217e-83
MMP2	19.4915	0.697928	2.7765e-84	1.49105e-82
CTHRC1	19.4711	1.00131	4.17817e-84	2.23289e-82
PCSK6	19.4583	1.15238	5.28995e-84	2.81339e-82
LY6H	19.4155	0.551795	1.11913e-83	5.89499e-82
SH3GL3	19.371	0.884054	2.73168e-83	1.43547e-81
PLPP2	19.3618	1.128	3.39669e-83	1.78067e-81
HPRT1	19.3486	0.616519	4.15015e-83	2.16725e-81
RAB40B	19.2835	0.61327	1.44595e-82	7.50871e-81
FAM183A	19.2554	1.04808	2.62632e-82	1.35742e-80
BEX5	19.2395	0.633096	3.37244e-82	1.73898e-80
COL6A3	19.1965	1.0435	8.06354e-82	4.11933e-80
TUBB4A	19.1846	0.515829	9.42744e-82	4.80494e-80
PLD3	19.1612	0.342092	1.47213e-81	7.45135e-80
MMP11	19.1595	1.32556	1.85907e-81	9.38831e-80
SYNPR	19.1413	0.791204	2.21888e-81	1.11542e-79
LOXL2	19.0841	0.939472	7.17775e-81	3.58367e-79
SNAP91	19.0361	0.670439	1.62325e-80	8.08616e-79
PTPRN	19.0122	0.587785	2.54331e-80	1.25839e-78
SNCG	18.9557	0.663781	7.44931e-80	3.66932e-78
KCNMB4	18.8518	0.525025	5.26798e-79	2.5605e-77
GABRG2	18.7946	0.734389	1.54061e-78	7.43884e-77
HHIP	18.7314	0.855364	4.99766e-78	2.40258e-76
FBXL16	18.6451	0.479192	2.45888e-77	1.17439e-75
PREPL	18.6142	0.370867	4.36188e-77	2.0743e-75
YWHAB	18.58	0.2974	8.17335e-77	3.85355e-75
MAST3	18.5204	0.519473	2.47967e-76	1.15672e-74
LAMB3	18.446	1.37675	1.11974e-75	5.15785e-74
PGAM1	18.4456	0.269518	9.74261e-76	4.51606e-74
TUBA4A	18.4231	0.584481	1.50151e-75	6.88755e-74
GOT1	18.3983	0.518494	2.34618e-75	1.06953e-73
MICAL2	18.3381	0.758864	7.16546e-75	3.24628e-73
VAMP2	18.332	0.436746	7.8394e-75	3.53705e-73
HSPA2	18.2809	0.525456	2.00176e-74	8.99483e-73
BOK	18.2734	0.898953	2.35009e-74	1.05386e-72
SERPINF1	18.2255	0.643962	5.65537e-74	2.52064e-72
PTGDS	18.1578	0.289578	1.8528e-73	8.17532e-72
GPR37	18.0662	0.587091	9.84619e-73	4.31001e-71
CNP	18.0436	0.34346	1.46147e-72	6.35941e-71
NBL1	17.9851	0.59995	4.3109e-72	1.86845e-70
RBFOX1	17.9755	0.734607	5.062e-72	2.18969e-70
PPP3CA	17.9689	0.409839	5.61115e-72	2.42248e-70
SNRPN	17.9531	0.292842	7.41291e-72	3.18163e-70
ABCA2	17.8995	0.463392	1.94548e-71	8.25347e-70
SLC12A5	17.8508	0.549114	4.63016e-71	1.95301e-69
EGR3	17.8221	0.74601	7.98511e-71	3.35527e-69
AC084033.3	17.7331	0.570694	3.87045e-70	1.61096e-68
KLK6	17.7219	0.930649	4.64226e-70	1.92855e-68
SV2B	17.6714	0.648201	1.11453e-69	4.58685e-68
DMTN	17.6003	0.538039	3.88255e-69	1.58601e-67
TUBB4B	17.5898	0.313733	4.66077e-69	1.90038e-67
TMEM130	17.4609	0.554445	4.43128e-68	1.77396e-66
TBR1	17.4246	0.896005	8.54341e-68	3.39547e-66
SELENOP	17.3868	0.336481	1.60913e-67	6.36083e-66
SERINC1	17.2919	0.265842	8.23469e-67	3.23193e-65
ADIRF	17.2517	0.462633	1.6474e-66	6.41991e-65
LY6E	17.2226	0.422909	2.74119e-66	1.0626e-64
PLLP	17.1413	0.515665	1.10464e-65	4.20794e-64
SLC31A2	17.0587	0.756397	4.61498e-65	1.734e-63
SCN3B	17.0434	0.588703	5.88083e-65	2.19837e-63
EPHB6	16.9744	0.70192	1.91547e-64	7.07631e-63
SCG5	16.9615	0.350925	2.3466e-64	8.64004e-63
AIF1L	16.9502	0.49223	2.87208e-64	1.0522e-62
SHTN1	16.9499	0.55169	2.86761e-64	1.0522e-62
C11orf88	16.9457	1.28043	3.25544e-64	1.1887e-62
DUSP2	16.9282	1.17855	4.39612e-64	1.59726e-62
APBB1	16.8509	0.334538	1.51103e-63	5.44516e-62
GREM1	16.793	1.39553	4.31357e-63	1.54684e-61
BEX2	16.7813	0.36626	4.88397e-63	1.74854e-61
GABRA5	16.7661	0.829559	6.44112e-63	2.30228e-61
GNG7	16.731	0.457057	1.13508e-62	4.04403e-61
PSD3	16.7304	0.477491	1.14306e-62	4.06591e-61
PRR18	16.7002	0.801778	1.91919e-62	6.80464e-61
CNTNAP4	16.6218	0.926895	7.11237e-62	2.49761e-60
GNAO1	16.5848	0.441636	1.28714e-61	4.47008e-60
NUAK1	16.5779	0.647227	1.45985e-61	5.0619e-60
SYP	16.5096	0.502753	4.46881e-61	1.54465e-59
ARPP19	16.4883	0.260377	6.31391e-61	2.17899e-59
PI4KA	16.4558	0.389993	1.08054e-60	3.70005e-59
SH3BP5	16.4084	0.64483	2.38468e-60	8.09028e-59
NDUFB6	16.402	0.299538	2.60596e-60	8.82737e-59
SPINT2	16.3396	0.534284	7.25625e-60	2.44668e-58
GUCY1B1	16.2937	0.569665	1.54018e-59	5.16161e-58
LMO3	16.2915	0.42737	1.58072e-59	5.28941e-58
HOPX	16.2874	0.293519	1.68993e-59	5.64625e-58
ZNF365	16.2728	0.676398	2.17311e-59	7.22773e-58
FGFR2	16.2684	0.569095	2.32665e-59	7.72673e-58
NPTXR	16.2615	0.456164	2.57937e-59	8.54023e-58
NEFM	16.2409	0.621467	3.63542e-59	1.20007e-57
NGEF	16.2342	0.565009	4.04063e-59	1.33183e-57
DGKZ	16.2	0.436496	7.01639e-59	2.30922e-57
ARHGDIG	16.1663	0.782099	1.21959e-58	4.00194e-57
SYT7	16.1328	0.635124	2.08836e-58	6.8425e-57
GABRB2	16.1302	0.661405	2.17771e-58	7.11405e-57
FRRS1L	16.1282	0.619953	2.23691e-58	7.29662e-57
FOLH1	16.0545	1.06881	7.55135e-58	2.43791e-56
PPA1	16.0454	0.344025	8.43252e-58	2.71047e-56
CAMK1D	16.042	0.575541	8.98236e-58	2.8788e-56
ATL1	16.0184	0.51093	1.30611e-57	4.17387e-56
FAM107B	15.9619	0.587951	3.23412e-57	1.02754e-55
IGFBP7-AS1	15.9269	0.799723	5.73467e-57	1.80897e-55
TMEM151A	15.9183	0.755475	6.48184e-57	2.04173e-55
ATP6V1A	15.8537	0.373862	1.7928e-56	5.60707e-55
TPRG1L	15.8263	0.491131	2.7693e-56	8.62438e-55
COL5A1	15.8152	0.731505	3.41489e-56	1.06199e-54
SULT4A1	15.7521	0.61618	8.95475e-56	2.76142e-54
PTPRD	15.7243	0.506573	1.38261e-55	4.23986e-54
GABARAPL1	15.7232	0.393449	1.40186e-55	4.29292e-54
BSN	15.6967	0.666674	2.13974e-55	6.52531e-54
GJB1	15.6883	1.02476	2.47596e-55	7.54021e-54
SLC39A12	15.6837	0.744058	2.64569e-55	8.04598e-54
CRYM	15.6434	0.550777	4.923e-55	1.48894e-53
STX1B	15.6187	0.708125	7.29007e-55	2.20182e-53
PPP2R2C	15.5728	0.624305	1.47928e-54	4.43745e-53
ACOT7	15.517	0.426852	3.51003e-54	1.04863e-52
SYNJ2	15.4984	0.754716	4.73759e-54	1.40772e-52
AP2S1	15.4734	0.263321	6.88275e-54	2.04238e-52
RAB3A	15.4475	0.548852	1.03115e-53	3.03935e-52
EFHD1	15.4013	0.465607	2.10014e-53	6.13275e-52
SLC7A14	15.3555	0.721139	4.27938e-53	1.23815e-51
PNMA2	15.3472	0.309723	4.80879e-53	1.3895e-51
PAK1	15.3393	0.475203	5.44741e-53	1.56991e-51
CAMK2A	15.2911	0.646079	1.14156e-52	3.28132e-51
AL358216.1	15.278	1.2127	1.43315e-52	4.10339e-51
LGI3	15.1782	0.567813	6.3723e-52	1.81039e-50
TMEM125	15.1557	1.07532	9.10214e-52	2.56937e-50
HCFC1R1	15.089	0.30785	2.45539e-51	6.89575e-50
DOC2A	15.0608	0.59722	3.76763e-51	1.05542e-49
ADAP1	15.0575	0.66749	3.95366e-51	1.10612e-49
DPT	15.0269	1.22375	6.53169e-51	1.82044e-49
RPS4Y1	15.0099	0.379026	8.02848e-51	2.23478e-49
CPLX1	14.9903	0.58134	1.08604e-50	3.01924e-49
PTPN5	14.9779	0.786077	1.31724e-50	3.65737e-49
CCT6A	14.967	0.343826	1.58489e-50	4.38945e-49
MIR7-3HG	14.9483	1.06496	2.08224e-50	5.75241e-49
PDYN	14.8555	0.9648	8.30875e-50	2.26414e-48
AL357093.2	14.756	1.24739	3.64905e-49	9.82209e-48
MRPS17	14.7335	0.484383	5.03816e-49	1.34952e-47
CHODL	14.7272	1.91397	5.74851e-49	1.53792e-47
PPP1R16B	14.7174	0.692642	6.2865e-49	1.67777e-47
LUM	14.6983	0.861032	8.44607e-49	2.24596e-47
NKAIN2	14.6884	0.787832	9.62867e-49	2.55735e-47
MOAP1	14.6852	0.345671	1.00144e-48	2.65659e-47
CAMKK1	14.6848	0.571238	1.0102e-48	2.67661e-47
MYRF	14.6499	0.54526	1.68627e-48	4.42531e-47
PLK2	14.6481	0.553159	1.73377e-48	4.54454e-47
SYNGR3	14.6238	0.59178	2.4728e-48	6.42053e-47
CFAP126	14.5801	0.681837	4.71747e-48	1.21912e-46
PPP3CB	14.5774	0.411284	4.85144e-48	1.25081e-46
CABP1	14.5289	0.630358	9.90814e-48	2.52497e-46
CAPS	14.5159	0.498869	1.19802e-47	3.04595e-46
LPAR1	14.5013	0.523154	1.47446e-47	3.73158e-46
GRIN2A	14.4673	0.67805	2.41966e-47	6.09566e-46
NINJ2	14.4648	0.893199	2.5279e-47	6.34655e-46
UBE2QL1	14.3678	0.582794	1.01463e-46	2.50449e-45
PRKAR1B	14.3498	0.347625	1.3079e-46	3.20684e-45
TPD52L1	14.3271	0.539959	1.81721e-46	4.43586e-45
PCLO	14.2986	0.661647	2.73832e-46	6.64012e-45
GDA	14.2803	0.667335	3.55816e-46	8.59031e-45
NEUROD2	14.2266	0.776852	7.68097e-46	1.84226e-44
RTN4RL2	14.2224	0.793858	8.19058e-46	1.96235e-44
SORT1	14.2117	0.286315	9.40192e-46	2.24607e-44
MBNL2	14.2117	0.368711	9.4202e-46	2.24717e-44
AL121899.1	14.2083	1.07986	1.01189e-45	2.40862e-44
RYR2	14.205	0.900145	1.04947e-45	2.4927e-44
CFAP52	14.2041	0.91745	1.06663e-45	2.53072e-44
CNIH2	14.1829	0.505385	1.41984e-45	3.35069e-44
NIPSNAP2	14.1669	0.358032	1.81963e-45	4.28498e-44
KIF5C	14.1646	0.350915	1.83774e-45	4.32301e-44
KLC1	14.164	0.267212	1.85185e-45	4.35155e-44
COL6A2	14.1535	0.543851	2.18883e-45	5.127e-44
RBP7	14.1402	1.02048	2.63734e-45	6.16443e-44
MYT1L	14.067	0.607778	7.32247e-45	1.69712e-43
VSTM2B	14.0613	0.752717	7.9887e-45	1.84958e-43
HHATL	14.033	0.840838	1.18838e-44	2.73988e-43
WIPF3	13.9885	0.674257	2.20889e-44	5.08205e-43
MLLT11	13.9854	0.287333	2.29577e-44	5.27645e-43
ASPHD1	13.9474	0.561386	3.92145e-44	8.99402e-43
GFOD1	13.9346	0.591228	4.6924e-44	1.0751e-42
RSPH1	13.9086	0.592576	6.76082e-44	1.54259e-42
FOXJ1	13.8847	0.572745	9.45807e-44	2.14688e-42
ANK3	13.8838	0.602849	9.50947e-44	2.15633e-42
SCN2A	13.866	0.519061	1.21571e-43	2.74258e-42
C5orf49	13.866	0.724211	1.22473e-43	2.7601e-42
DNAJA4	13.8191	0.532271	2.33472e-43	5.24015e-42
NRXN3	13.8146	0.576179	2.48293e-43	5.56713e-42
MAP1LC3A	13.7568	0.353703	5.50122e-43	1.2297e-41
PRKCZ	13.7241	0.455501	8.63539e-43	1.92055e-41
SLC4A10	13.7232	0.583764	8.76468e-43	1.94733e-41
DYDC2	13.7226	1.095	8.96225e-43	1.98922e-41
NPY	13.7118	0.640214	1.02629e-42	2.26649e-41
EFCAB1	13.7027	0.996002	1.17456e-42	2.58874e-41
C6orf15	13.6989	2.06038	1.30605e-42	2.87566e-41
THBS2	13.626	0.439464	3.34329e-42	7.30282e-41
MFAP2	13.6154	0.923349	3.89228e-42	8.48517e-41
TCEAL7	13.6124	0.347514	3.9779e-42	8.66324e-41
ACYP2	13.6013	0.287548	4.62374e-42	1.00499e-40
KIAA0513	13.5305	0.478487	1.21382e-41	2.62275e-40
SSTR2	13.4992	0.770264	1.86751e-41	4.02732e-40
CCDC173	13.4952	0.791461	1.97606e-41	4.25724e-40
TTLL7	13.4805	0.416118	2.3849e-41	5.12801e-40
KLHL32	13.4735	0.766674	2.63714e-41	5.65932e-40
CA2	13.4548	0.318592	3.37485e-41	7.21431e-40
LONRF2	13.4422	0.400602	3.99736e-41	8.52847e-40
LANCL1	13.421	0.334267	5.31791e-41	1.13349e-39
HK1	13.4093	0.338733	6.2232e-41	1.32389e-39
FAM53B-AS1	13.3956	2.22402	7.98634e-41	1.69243e-39
FAM81B	13.3859	1.2271	8.70606e-41	1.84317e-39
AL078639.1	13.3616	0.397984	1.17818e-40	2.4824e-39
ATP6V1E1	13.3481	0.255787	1.41386e-40	2.97614e-39
DYNC1I1	13.3181	0.540404	2.11459e-40	4.42576e-39
OPTN	13.2781	0.387944	3.59913e-40	7.51143e-39
ZMYND10	13.2374	0.722093	6.2357e-40	1.29526e-38
CERCAM	13.2088	0.427763	9.06131e-40	1.87688e-38
MMP13	13.2029	1.22642	1.00029e-39	2.06608e-38
EEF1A2	13.2019	0.513489	9.90849e-40	2.0485e-38
MTRNR2L1	13.1896	1.15879	1.18949e-39	2.45226e-38
PACSIN1	13.1832	0.526459	1.26773e-39	2.61113e-38
PDP1	13.1691	0.480358	1.53054e-39	3.14654e-38
NDRG4	13.1396	0.279091	2.2493e-39	4.59416e-38
NOS2	13.1339	1.32922	2.50824e-39	5.1183e-38
ST8SIA3	13.1159	0.647472	3.08548e-39	6.25562e-38
NAP1L5	13.1075	0.415129	3.43746e-39	6.94366e-38
ATP6V1H	13.0824	0.32201	4.77072e-39	9.60161e-38
CDK5R1	13.0642	0.390781	6.05951e-39	1.214e-37
NEGR1	13.0622	0.555452	6.2352e-39	1.24806e-37
CPLX2	13.0616	0.492704	6.27281e-39	1.25445e-37
TMEM63A	13.051	0.65467	7.24563e-39	1.44375e-37
ATP6V1B2	13.0482	0.291877	7.4695e-39	1.48701e-37
ATP2B1	13.0422	0.320466	8.07608e-39	1.60631e-37
MAP7D2	13.0419	0.666695	8.14355e-39	1.61827e-37
PFKP	13.0397	0.295881	8.35647e-39	1.65909e-37
KCNC2	13.025	0.633518	1.016e-38	2.0081e-37
EMX2	13.0204	0.718186	1.08002e-38	2.13082e-37
RPH3A	12.9875	0.611023	1.65794e-38	3.25642e-37
ARHGAP21	12.9743	0.309127	1.95918e-38	3.82761e-37
SST	12.9742	0.733272	1.97591e-38	3.85668e-37
PLEKHH1	12.951	0.496307	2.65875e-38	5.18057e-37
CLEC2L	12.9494	0.748317	2.73008e-38	5.31015e-37
CHRNA1	12.9483	1.02465	2.80151e-38	5.43948e-37
EPB41L3	12.9238	0.426351	3.77701e-38	7.30133e-37
NCDN	12.9048	0.387967	4.82732e-38	9.29903e-37
NCS1	12.8993	0.3321	5.18271e-38	9.93151e-37
VSTM2L	12.864	0.557142	8.20068e-38	1.56602e-36
BIN1	12.8635	0.297385	8.22619e-38	1.56954e-36
SRCIN1	12.8535	0.59046	9.3824e-38	1.78549e-36
WIF1	12.8482	0.922239	1.01189e-37	1.92399e-36
SELENOM	12.8384	0.285179	1.13584e-37	2.15222e-36
RAPGEF4	12.7918	0.484055	2.07385e-37	3.90273e-36
FNDC9	12.7862	1.16245	2.26366e-37	4.2563e-36
HLF	12.7702	0.548048	2.73703e-37	5.12884e-36
STXBP6	12.7645	0.620196	2.94521e-37	5.50957e-36
ANXA11	12.7223	0.392178	5.03999e-37	9.3331e-36
STX1A	12.7098	0.468601	5.91298e-37	1.08947e-35
SLC12A2	12.6551	0.461344	1.18727e-36	2.17591e-35
FSTL1	12.6537	0.306984	1.20942e-36	2.21172e-35
SLC6A17	12.629	0.633162	1.65573e-36	3.01039e-35
PCOLCE2	12.5396	0.979535	5.24535e-36	9.48211e-35
KRT17	12.5351	0.852939	5.44334e-36	9.83195e-35
PCOLCE	12.524	0.487243	6.30245e-36	1.13744e-34
PNMA8A	12.5208	0.338963	6.45958e-36	1.16484e-34
CHD5	12.5155	0.657707	6.92556e-36	1.24785e-34
INPP5F	12.4973	0.391604	8.66932e-36	1.55694e-34
OSBPL1A	12.4634	0.386464	1.32669e-35	2.36911e-34
TMEM233	12.4201	0.865337	2.29344e-35	4.07562e-34
OAT	12.3612	0.295146	4.73431e-35	8.35926e-34
ATP8A1	12.3596	0.414817	4.83376e-35	8.52802e-34
CAP2	12.3575	0.421073	4.96334e-35	8.74962e-34
CDKL5	12.343	0.640047	5.96333e-35	1.04957e-33
TSPYL4	12.338	0.376724	6.31379e-35	1.10947e-33
TMEM178A	12.3325	0.403477	6.77247e-35	1.18818e-33
OTOS	12.327	0.615629	7.27451e-35	1.27524e-33
DLG1	12.3188	0.380077	8.01509e-35	1.40283e-33
P4HA2	12.3158	0.591263	8.39693e-35	1.46617e-33
ELAVL2	12.2347	0.608867	2.26495e-34	3.92674e-33
OPCML	12.2254	0.507988	2.53435e-34	4.3869e-33
NAP1L2	12.204	0.407214	3.29083e-34	5.66961e-33
TCEAL6	12.196	0.562422	3.63323e-34	6.24484e-33
MAL2	12.1772	0.637566	4.58076e-34	7.85507e-33
KBTBD11	12.1685	0.443416	5.08095e-34	8.70602e-33
TEKT1	12.1677	0.801448	5.16533e-34	8.84372e-33
PPP1R1B	12.1368	0.399974	7.47859e-34	1.27252e-32
SYNGR1	12.1167	0.430887	9.56888e-34	1.62317e-32
GLS	12.1069	0.328029	1.07614e-33	1.81986e-32
TP53INP2	12.0926	0.378786	1.28112e-33	2.15836e-32
ROPN1L	12.0842	0.824469	1.42957e-33	2.40093e-32
RBFOX3	12.0124	0.657681	3.38872e-33	5.65249e-32
SMIM6	12.0027	1.41344	3.86365e-33	6.4398e-32
KCNMA1	11.9744	0.446925	5.3426e-33	8.86462e-32
RAB3C	11.9393	0.429234	8.13693e-33	1.34504e-31
KCTD16	11.9317	0.691089	8.93741e-33	1.47293e-31
RAB6B	11.9299	0.28912	9.09523e-33	1.49559e-31
CAMKV	11.9268	0.532649	9.4557e-33	1.55138e-31
ERICH3	11.926	0.688929	9.57475e-33	1.56975e-31
KCNAB2	11.8745	0.407797	1.76698e-32	2.87762e-31
MAP7	11.7877	0.529389	4.95664e-32	7.93712e-31
ATP8A2	11.7815	0.72639	5.34911e-32	8.54693e-31
FOSB	11.7751	0.742416	5.80999e-32	9.25647e-31
AATK	11.7057	0.433359	1.30566e-31	2.05636e-30
MAPK8IP1	11.6856	0.280512	1.65006e-31	2.58401e-30
CNTNAP2	11.6469	0.399627	2.59759e-31	4.04769e-30
ELOVL1	11.606	0.310022	4.19232e-31	6.48219e-30
GABRG1	11.5585	0.565729	7.29011e-31	1.11856e-29
HCN1	11.5566	0.772299	7.48213e-31	1.14723e-29
FBXW7	11.5437	0.381037	8.65042e-31	1.32084e-29
MAPRE3	11.5403	0.338601	8.99206e-31	1.37205e-29
RUNDC3A	11.5396	0.329114	9.06439e-31	1.38213e-29
C9orf24	11.5216	0.554759	1.11941e-30	1.70216e-29
MRAP2	11.5174	0.792517	1.17791e-30	1.78863e-29
PPFIA2	11.5051	0.366767	1.35105e-30	2.04731e-29
PCDH7	11.5011	0.419147	1.41608e-30	2.1429e-29
SV2A	11.4824	0.287972	1.75816e-30	2.65145e-29
UNC13A	11.4717	0.495579	1.99209e-30	3.00013e-29
COL5A2	11.4646	0.36648	2.1667e-30	3.2564e-29
TENM2	11.4627	0.765372	2.21624e-30	3.32405e-29
BCAT1	11.4551	0.36838	2.41221e-30	3.61307e-29
PPP3R1	11.4337	0.500528	3.08141e-30	4.59043e-29
SEC14L5	11.3971	0.805874	4.70116e-30	6.97507e-29
MTUS1	11.3933	0.415351	4.89677e-30	7.26041e-29
HS3ST4	11.3927	1.13145	4.96995e-30	7.36396e-29
PDE1A	11.3795	0.608394	5.74289e-30	8.46932e-29
IDI1	11.3794	0.328465	5.73917e-30	8.46932e-29
LINC00672	11.3602	0.496886	7.15436e-30	1.05297e-28
AMER2	11.3457	0.306471	8.42498e-30	1.23585e-28
DLG2	11.3074	0.507218	1.30602e-29	1.89934e-28
LHX2	11.3072	0.490831	1.30938e-29	1.90297e-28
CLDN10	11.3011	0.485291	1.40264e-29	2.03448e-28
CADPS2	11.2984	0.590126	1.44904e-29	2.09901e-28
ITPR1	11.2843	0.426803	1.69743e-29	2.45076e-28
SLC8A2	11.2813	0.650388	1.75905e-29	2.53806e-28
KALRN	11.2579	0.401441	2.28751e-29	3.28548e-28
POPDC3	11.2473	1.22087	2.5989e-29	3.72059e-28
HPCAL4	11.2471	0.420966	2.5835e-29	3.70095e-28
NEFH	11.2462	0.633204	2.61639e-29	3.74319e-28
GALNT9	11.2287	0.653841	3.18986e-29	4.5518e-28
EHD3	11.2059	0.400192	4.11328e-29	5.85054e-28
BTBD8	11.2036	0.537086	4.22917e-29	6.0076e-28
PLCL1	11.2024	0.670672	4.28872e-29	6.08434e-28
MEF2C	11.1947	0.301073	4.6647e-29	6.61348e-28
ST18	11.1896	0.788596	4.96244e-29	7.02656e-28
SORBS2	11.1715	0.50013	6.06341e-29	8.547e-28
ADAMTS14	11.1498	0.795903	7.78841e-29	1.09296e-27
FAM81A	11.1473	0.635161	7.96701e-29	1.11589e-27
STOML3	11.1316	1.16419	9.5751e-29	1.33687e-27
DPP10	11.123	0.595811	1.04449e-28	1.45739e-27
KCNV1	11.1197	0.869307	1.08948e-28	1.5192e-27
SLC5A11	11.1047	1.08314	1.2897e-28	1.79498e-27
RFPL1S	11.0735	0.654564	1.81549e-28	2.50932e-27
LRRC15	11.0644	1.2439	2.04005e-28	2.81616e-27
FABP6	11.0509	0.832686	2.34514e-28	3.22922e-27
ADCY1	11.04	0.398217	2.63304e-28	3.61887e-27
PLG	11.0372	3.5246	2.86242e-28	3.92433e-27
BCL2L2	11.037	0.395017	2.72172e-28	3.73842e-27
PHF24	11.0168	0.599964	3.41062e-28	4.6585e-27
C1orf115	11.0075	0.547942	3.77642e-28	5.14855e-27
SCAMP5	10.9998	0.296984	4.10576e-28	5.58719e-27
C1orf194	10.9973	0.516373	4.23383e-28	5.7579e-27
NCALD	10.9953	0.36379	4.32185e-28	5.87398e-27
PCP4	10.9754	0.407281	5.3875e-28	7.29532e-27
CARTPT	10.9456	1.30267	7.57038e-28	1.02073e-26
HOMER1	10.9444	0.520953	7.59049e-28	1.02281e-26
NCOA7	10.9416	0.402759	7.80941e-28	1.05167e-26
SPRYD3	10.9414	0.317779	7.82253e-28	1.05279e-26
TSPYL5	10.9392	0.683864	8.04277e-28	1.08177e-26
FXYD7	10.9328	0.516355	8.60036e-28	1.15395e-26
MAGEE1	10.8964	0.53901	1.285e-27	1.70646e-26
PCSK2	10.8797	0.446171	1.54032e-27	2.04306e-26
ACTG2	10.8538	0.885659	2.06735e-27	2.73881e-26
COL12A1	10.848	0.710523	2.19156e-27	2.89813e-26
LINC01615	10.8414	1.32433	2.3831e-27	3.14387e-26
CCDC80	10.8317	0.306699	2.60861e-27	3.42904e-26
TPD52	10.8176	0.316369	3.03398e-27	3.96923e-26
RAP1GAP	10.8105	0.336174	3.27939e-27	4.28265e-26
DOCK5	10.7845	0.663563	4.35689e-27	5.64959e-26
GAD2	10.7842	0.571593	4.36826e-27	5.661e-26
LGI1	10.7794	0.450819	4.59934e-27	5.94646e-26
CACNA1B	10.7792	0.748945	4.61794e-27	5.96701e-26
RERG	10.7678	0.910281	5.23678e-27	6.74289e-26
TCTEX1D1	10.7416	0.769735	6.94285e-27	8.89283e-26
CAPSL	10.7357	1.10364	7.44186e-27	9.52091e-26
PTK2B	10.729	0.327152	7.92381e-27	1.01199e-25
PRKCE	10.7258	0.428728	8.20749e-27	1.04458e-25
SLC9A6	10.7246	0.320347	8.31137e-27	1.05719e-25
PGBD5	10.7201	0.446894	8.73139e-27	1.10933e-25
CCNA1	10.7125	0.950968	9.53836e-27	1.20838e-25
SSBP3	10.6999	0.294032	1.08438e-26	1.36982e-25
ASS1	10.6843	0.48855	1.28589e-26	1.61879e-25
BGN	10.6815	0.353161	1.3298e-26	1.67121e-25
CXCL12	10.6649	0.588614	1.58521e-26	1.98539e-25
SLC25A22	10.6633	0.339714	1.60858e-26	2.01352e-25
INA	10.6631	0.388499	1.61175e-26	2.01633e-25
FXYD1	10.6626	0.257027	1.61809e-26	2.02312e-25
ISLR	10.6493	0.64411	1.87284e-26	2.33765e-25
GALNT17	10.6453	0.636785	1.95179e-26	2.43068e-25
MPPED1	10.6288	0.638878	2.33302e-26	2.89726e-25
FAM171A1	10.6262	0.351016	2.39151e-26	2.96822e-25
CAMK2G	10.6087	0.297698	2.88356e-26	3.56686e-25
NQO1	10.6037	0.383254	3.04515e-26	3.76041e-25
GABRB3	10.5721	0.440687	4.2611e-26	5.2297e-25
PWAR6	10.5697	0.351437	4.37328e-26	5.36141e-25
PNMA8B	10.5574	0.470746	4.98352e-26	6.08581e-25
TWIST1	10.5481	0.645614	5.53353e-26	6.73879e-25
INPP5A	10.5453	0.462483	5.67213e-26	6.90375e-25
GNAI1	10.5268	0.3774	6.89402e-26	8.36322e-25
GOT2	10.5258	0.293164	6.96856e-26	8.44434e-25
TEX29	10.5212	1.06791	7.3904e-26	8.9506e-25
HSPB7	10.4937	0.868437	9.88947e-26	1.19248e-24
MTRNR2L12	10.4839	0.511996	1.08586e-25	1.30719e-24
FAP	10.4548	0.780096	1.48422e-25	1.77606e-24
ME1	10.4221	0.582916	2.08306e-25	2.48052e-24
CDIP1	10.4154	0.252452	2.23063e-25	2.65194e-24
GABBR2	10.413	0.318509	2.28682e-25	2.71581e-24
CELF5	10.4118	0.540668	2.31941e-25	2.75304e-24
MAPK8IP2	10.3768	0.335686	3.3416e-25	3.94505e-24
NDFIP2	10.3696	0.286	3.60276e-25	4.23974e-24
TSTD1	10.3669	0.281862	3.70656e-25	4.35957e-24
NPPC	10.327	1.21897	5.68189e-25	6.63926e-24
CNKSR2	10.308	0.373521	6.84452e-25	7.96947e-24
SSC5D	10.2989	1.0087	7.5929e-25	8.82219e-24
REEP1	10.2889	0.437295	8.34853e-25	9.68483e-24
TTC9B	10.2825	0.453888	8.92232e-25	1.03233e-23
HAPLN2	10.2782	0.771581	9.34231e-25	1.07979e-23
PSPH	10.2724	0.38771	9.92757e-25	1.14563e-23
THRB	10.2496	0.487042	1.25372e-24	1.43998e-23
ATP6V0D1	10.2448	0.262364	1.31674e-24	1.51e-23
LRRIQ1	10.2323	1.00462	1.50773e-24	1.72363e-23
CYB5R2	10.2098	0.707939	1.89481e-24	2.1583e-23
CISD1	10.2043	0.279079	1.99734e-24	2.27157e-23
RGS7	10.1759	0.573262	2.67912e-24	3.03128e-23
DDX3Y	10.1684	0.564585	2.8946e-24	3.26503e-23
KIAA1549L	10.1475	0.435726	3.58019e-24	4.02392e-23
SYNJ1	10.1379	0.343001	3.94643e-24	4.42652e-23
TMTC4	10.131	0.513052	4.24249e-24	4.74892e-23
KLHL2	10.1294	0.325725	4.30355e-24	4.81482e-23
ROGDI	10.1216	0.318596	4.66218e-24	5.20811e-23
44807	10.1187	0.268708	4.79646e-24	5.3554e-23
GCHFR	10.1159	0.595024	4.95034e-24	5.52161e-23
PCSK1	10.1118	0.534061	5.16156e-24	5.75429e-23
THEMIS	10.1092	1.5939	5.34406e-24	5.94872e-23
INHBA	10.1066	1.05358	5.46581e-24	6.07809e-23
MYO5A	10.1014	0.266673	5.72134e-24	6.35582e-23
CYTL1	10.0962	0.542775	6.05305e-24	6.71078e-23
CREB3L1	10.0844	0.779263	6.85323e-24	7.58644e-23
COL25A1	10.0717	1.04172	7.7915e-24	8.60347e-23
NECAP1	10.0638	0.323055	8.39226e-24	9.23904e-23
COL10A1	10.0596	2.27545	8.97819e-24	9.86436e-23
MMP1	10.0519	1.2402	9.54903e-24	1.04863e-22
RBP4	10.0493	0.670224	9.73354e-24	1.0673e-22
DDN	10.0477	0.528978	9.88618e-24	1.08296e-22
ACTL6B	10.0422	0.586477	1.04506e-23	1.14365e-22
LACC1	10.0421	0.898644	1.04871e-23	1.14707e-22
CLCN4	10.0415	0.417042	1.05146e-23	1.14951e-22
CDS1	10.0327	0.542662	1.15107e-23	1.25591e-22
IPCEF1	10.0292	0.625035	1.19298e-23	1.30035e-22
PAK3	10.0262	0.440512	1.2275e-23	1.33665e-22
MOXD1	10.0259	0.385783	1.23152e-23	1.34037e-22
RASGRF1	9.99091	0.59593	1.75463e-23	1.8938e-22
SYT13	9.98542	0.457294	1.85198e-23	1.99398e-22
CPNE5	9.97654	0.363063	2.02558e-23	2.17557e-22
S1PR5	9.96847	0.8928	2.20286e-23	2.36252e-22
FBN1	9.96563	0.476771	2.26592e-23	2.42778e-22
ELAVL3	9.95205	0.320335	2.58931e-23	2.76889e-22
SOCS2	9.93857	0.444766	2.9688e-23	3.16854e-22
DYSF	9.93128	0.674529	3.19964e-23	3.40996e-22
HTR2A	9.92666	0.64482	3.34337e-23	3.55968e-22
SULF1	9.91671	0.48868	3.69564e-23	3.92716e-22
CTSK	9.91492	0.457816	3.77061e-23	4.00296e-22
LRRC7	9.89176	0.618042	4.73799e-23	5.01544e-22
KCNJ3	9.88256	0.603573	5.19052e-23	5.48919e-22
LRP2	9.86321	0.856418	6.30223e-23	6.62984e-22
C11orf97	9.85795	1.16239	6.66657e-23	7.00977e-22
MRAP	9.85675	0.898919	6.73107e-23	7.07421e-22
DCN	9.85399	0.327295	6.89053e-23	7.23835e-22
RALYL	9.8409	0.549483	7.85506e-23	8.23584e-22
OXR1	9.82089	0.276727	9.57147e-23	1.00021e-21
A1BG	9.82017	0.302838	9.63929e-23	1.00634e-21
ARPC5L	9.81915	0.272105	9.73916e-23	1.01629e-21
NIPAL3	9.8184	0.398872	9.81646e-23	1.0229e-21
PSD	9.81607	0.455697	1.00395e-22	1.04417e-21
AC013470.2	9.79785	1.21993	1.21164e-22	1.2572e-21
LINC01765	9.79156	1.14514	1.28704e-22	1.33293e-21
S100A9	9.78758	0.427847	1.33371e-22	1.38061e-21
ARPP21	9.78427	0.416712	1.37479e-22	1.4218e-21
MXRA5	9.78381	0.539095	1.3854e-22	1.43143e-21
FA2H	9.78196	0.519156	1.40747e-22	1.45355e-21
CACNG3	9.76735	0.551961	1.62524e-22	1.67218e-21
TAC1	9.74864	0.524149	1.95427e-22	2.00602e-21
C11orf87	9.74026	0.515005	2.121e-22	2.17614e-21
DYNLRB2	9.72757	0.518144	2.40516e-22	2.46082e-21
FBXO2	9.72756	0.320839	2.4e-22	2.45668e-21
SVIP	9.71102	0.263438	2.8234e-22	2.8807e-21
LINC01929	9.69856	1.51943	3.23499e-22	3.28997e-21
CAMK1G	9.69574	0.611008	3.28159e-22	3.33428e-21
GPRASP2	9.69498	0.409044	3.30593e-22	3.35592e-21
GLT1D1	9.68887	0.849483	3.51672e-22	3.56333e-21
PRDM8	9.6857	0.564923	3.62153e-22	3.66616e-21
EMX1	9.6591	0.881808	4.70449e-22	4.73689e-21
SLC6A15	9.64245	0.59072	5.52235e-22	5.53442e-21
SLC32A1	9.63255	0.753697	6.08571e-22	6.08792e-21
PARM1	9.62697	0.548743	6.4158e-22	6.40939e-21
FEZF2	9.62003	1.01351	6.89257e-22	6.87945e-21
SLC30A3	9.61697	0.713181	7.07755e-22	7.06088e-21
FCER2	9.61582	1.5157	7.21171e-22	7.1882e-21
C7orf57	9.61473	0.609292	7.23344e-22	7.2066e-21
RASGRP1	9.59829	0.484317	8.47172e-22	8.40984e-21
MFAP5	9.59041	1.35872	9.24055e-22	9.15655e-21
KIAA1211L	9.57157	0.436004	1.09671e-21	1.0843e-20
MAP2K4	9.56502	0.356392	1.16836e-21	1.15462e-20
EMILIN2	9.56106	0.490208	1.21589e-21	1.19998e-20
CHRM1	9.55853	0.585102	1.24408e-21	1.2267e-20
CDK18	9.55478	0.350835	1.28946e-21	1.27087e-20
NIPA1	9.55343	0.385704	1.30661e-21	1.2872e-20
DNAJC25	9.55076	0.523306	1.34282e-21	1.32169e-20
STAC	9.53008	0.952339	1.64546e-21	1.61379e-20
PAIP2B	9.52895	0.511837	1.65398e-21	1.62143e-20
TMOD2	9.52821	0.250238	1.66436e-21	1.63088e-20
CDKN2D	9.51791	0.356417	1.83847e-21	1.79351e-20
TULP4	9.50915	0.383517	2.00056e-21	1.94646e-20
RXFP1	9.50621	1.1494	2.06653e-21	2.00887e-20
NEBL	9.49571	0.286403	2.27359e-21	2.20431e-20
EFHD2	9.4937	0.300527	2.31912e-21	2.24549e-20
CPNE6	9.4862	0.444498	2.49131e-21	2.41115e-20
SH3KBP1	9.48518	0.341524	2.51698e-21	2.43493e-20
SHISAL1	9.48471	0.718533	2.532e-21	2.44838e-20
CRABP2	9.48008	0.600491	2.65063e-21	2.55972e-20
NSG2	9.47059	0.295271	2.89139e-21	2.78124e-20
CSRNP3	9.42231	0.394721	4.58385e-21	4.38052e-20
ADAMTS4	9.41098	0.410947	5.10774e-21	4.86428e-20
TMEM235	9.39813	0.766543	5.77478e-21	5.48056e-20
GAS7	9.39577	0.284141	5.89623e-21	5.591e-20
UROS	9.38833	0.282304	6.32791e-21	5.98487e-20
BDNF	9.36745	0.856007	7.73691e-21	7.26754e-20
IL1R1	9.36544	0.739948	7.88743e-21	7.40262e-20
NAP1L3	9.36369	0.257312	7.98773e-21	7.49356e-20
LDB3	9.34222	0.804136	9.8039e-21	9.15446e-20
KCTD4	9.33858	0.681929	1.01388e-20	9.45916e-20
DNAH17	9.33038	0.99883	1.09773e-20	1.02155e-19
STXBP5L	9.32885	0.610501	1.11098e-20	1.03344e-19
TTC7B	9.31853	0.372119	1.22387e-20	1.13558e-19
ARRDC2	9.31387	0.386921	1.27892e-20	1.18565e-19
RIMBP2	9.30786	0.651386	1.35386e-20	1.25355e-19
KCNH3	9.305	0.518478	1.38967e-20	1.28562e-19
JPH3	9.30141	0.46109	1.43746e-20	1.3276e-19
WASF1	9.29651	0.27122	1.50425e-20	1.3858e-19
PDE1C	9.28382	0.484532	1.69589e-20	1.55713e-19
RTN4R	9.26272	0.490423	2.06554e-20	1.88945e-19
MFSD4A	9.26212	0.400352	2.07657e-20	1.89875e-19
HPN-AS1	9.26066	2.27861	2.13367e-20	1.94934e-19
PRCD	9.25762	0.765263	2.17044e-20	1.98211e-19
RAP1GDS1	9.25416	0.277793	2.23687e-20	2.03939e-19
BRINP1	9.25044	0.457166	2.31629e-20	2.10744e-19
COL7A1	9.24816	0.548504	2.37325e-20	2.15748e-19
KCNA1	9.24208	0.838989	2.51015e-20	2.27724e-19
EMX2OS	9.23757	0.591668	2.6147e-20	2.36915e-19
AL356479.1	9.22024	0.734496	3.07365e-20	2.77473e-19
C8orf34	9.19534	0.878054	3.88019e-20	3.48426e-19
RIMS1	9.19227	0.6122	3.98575e-20	3.57759e-19
NELL1	9.18801	0.635059	4.14566e-20	3.71809e-19
KCNQ3	9.17097	0.431094	4.85261e-20	4.34682e-19
GPR62	9.16624	0.873285	5.07805e-20	4.54506e-19
CMIP	9.16183	0.331585	5.27994e-20	4.72384e-19
RASAL1	9.15904	0.660407	5.42037e-20	4.84554e-19
GAS1	9.15819	0.345335	5.46792e-20	4.88607e-19
LRP11	9.15681	0.401982	5.53105e-20	4.93847e-19
CCP110	9.15594	0.368541	5.57704e-20	4.9755e-19
SLC35F3	9.13441	0.821217	6.81278e-20	6.05831e-19
PRRT2	9.11611	0.462123	8.05098e-20	7.11628e-19
CCKBR	9.11187	0.747723	8.38138e-20	7.39644e-19
OAF	9.11007	0.432528	8.5197e-20	7.51248e-19
MAPK9	9.08763	0.280438	1.04596e-19	9.18628e-19
SMYD2	9.08363	0.336325	1.08569e-19	9.52003e-19
CCDC170	9.08279	0.867799	1.09643e-19	9.61033e-19
BCL11A	9.07608	0.491629	1.16382e-19	1.01808e-18
CLMN	9.05338	0.567049	1.43329e-19	1.24785e-18
RAB15	9.04226	0.437166	1.5863e-19	1.37888e-18
CEP170B	9.02821	0.430282	1.80259e-19	1.56257e-18
CLCA4	9.0262	1.26855	1.84269e-19	1.59608e-18
UNC5A	9.02078	0.493704	1.92906e-19	1.66761e-18
RIIAD1	9.01117	0.584859	2.1068e-19	1.81912e-18
GJB2	9.01097	0.721097	2.11483e-19	1.82462e-18
SERP2	9.01064	0.36096	2.11481e-19	1.82462e-18
KIF3C	8.98128	0.259861	2.7615e-19	2.36771e-18
GPR22	8.97308	0.804163	2.97955e-19	2.54772e-18
SH3PXD2A	8.95961	0.423879	3.36257e-19	2.86521e-18
JAKMIP1	8.94754	0.516711	3.75116e-19	3.18646e-18
HSPA12A	8.92684	0.355927	4.51994e-19	3.81449e-18
GRIN2B	8.92393	0.564713	4.64245e-19	3.91488e-18
GABRD	8.91777	0.386121	4.90634e-19	4.13424e-18
GXYLT2	8.91349	0.865985	5.12286e-19	4.31339e-18
SLC27A6	8.91268	1.24947	5.16175e-19	4.34447e-18
SV2C	8.90994	0.992031	5.28173e-19	4.44376e-18
PRSS3	8.90863	0.603523	5.33147e-19	4.48218e-18
CFAP161	8.90412	1.14759	5.56975e-19	4.67714e-18
TMEM246	8.87546	0.407969	7.17848e-19	5.99605e-18
PLEKHA1	8.85665	0.367582	8.49498e-19	7.0582e-18
DLGAP1	8.8487	0.318598	9.11922e-19	7.5683e-18
IQSEC3	8.84583	0.653255	9.36585e-19	7.7642e-18
TSPAN5	8.83695	0.279898	1.01309e-18	8.37952e-18
RASGRF2	8.83307	0.622878	1.04973e-18	8.676e-18
ATP2B2	8.83096	0.268153	1.06859e-18	8.82529e-18
HDAC11	8.82137	0.350832	1.16442e-18	9.60233e-18
TPBG	8.82073	0.70776	1.17294e-18	9.66538e-18
GLRB	8.81626	0.315867	1.2186e-18	1.00341e-17
RAP1GAP2	8.81151	0.47929	1.27202e-18	1.04505e-17
AC116565.1	8.80773	0.568294	1.31559e-18	1.07964e-17
LINC00320	8.8062	0.529393	1.33339e-18	1.09384e-17
C9orf116	8.80298	0.414461	1.37235e-18	1.12454e-17
RETREG1	8.80111	0.301453	1.39486e-18	1.14214e-17
CXCL14	8.79462	0.363632	1.47715e-18	1.20816e-17
ECM1	8.79164	0.516817	1.52014e-18	1.24287e-17
S100A1	8.79059	0.279683	1.53051e-18	1.25042e-17
CD99L2	8.78983	0.264158	1.54154e-18	1.25896e-17
CRHBP	8.78919	0.751915	1.5527e-18	1.26761e-17
OR7A5	8.78834	1.52763	1.57135e-18	1.28235e-17
CLSTN3	8.78336	0.462922	1.63362e-18	1.33219e-17
NEURL1	8.77429	0.590677	1.77123e-18	1.44121e-17
PART1	8.7676	0.620109	1.87923e-18	1.52682e-17
TGFBI	8.75461	0.312347	2.11121e-18	1.71214e-17
AC008780.2	8.75194	0.959821	2.16201e-18	1.75205e-17
SEMA4A	8.73871	0.580105	2.42795e-18	1.96178e-17
ITPKA	8.73712	0.441049	2.46029e-18	1.98645e-17
VSTM2A	8.73396	0.408962	2.52913e-18	2.04129e-17
KCNJ6	8.70354	0.905713	3.31595e-18	2.65879e-17
MSC	8.69494	0.906921	3.57962e-18	2.86396e-17
KRT222	8.69111	0.70241	3.69379e-18	2.95423e-17
KCNJ4	8.68181	0.546905	4.00511e-18	3.19509e-17
MYLK	8.66194	0.348034	4.76645e-18	3.78736e-17
STXBP5	8.657	0.415657	4.97845e-18	3.95438e-17
FENDRR	8.65589	1.59446	5.07702e-18	4.02397e-17
ARHGAP20	8.65549	0.634698	5.049e-18	4.00464e-17
ZBBX	8.6461	0.88586	5.48783e-18	4.34175e-17
SCN8A	8.62653	0.470104	6.49854e-18	5.12298e-17
ZCCHC12	8.61783	0.542082	7.01084e-18	5.51893e-17
RIMS3	8.61076	0.441512	7.45572e-18	5.86077e-17
ELAVL4	8.59854	0.356072	8.29068e-18	6.50086e-17
PTPRT	8.59009	0.565464	8.92673e-18	6.97972e-17
SPTBN2	8.58465	0.422837	9.35731e-18	7.30341e-17
CPEB1	8.57756	0.617841	9.95789e-18	7.76116e-17
ARFGEF3	8.56979	0.329893	1.06425e-17	8.28592e-17
CD24	8.55858	0.279725	1.17356e-17	9.12731e-17
KIAA1217	8.54426	0.568249	1.3289e-17	1.031e-16
HCN2	8.53998	0.854616	1.38009e-17	1.06995e-16
CCSAP	8.53775	0.310394	1.40408e-17	1.08779e-16
CDH5	8.5353	0.453212	1.43664e-17	1.11224e-16
FXYD4	8.53274	1.82491	1.47713e-17	1.14238e-16
LINGO1	8.51805	0.251728	1.6643e-17	1.28352e-16
MCTP1	8.50675	0.54616	1.8356e-17	1.41316e-16
C21orf91	8.50027	0.532124	1.94118e-17	1.49131e-16
SCN2B	8.47125	0.469283	2.48975e-17	1.90477e-16
SLC2A13	8.47095	0.322696	2.49543e-17	1.90845e-16
C3orf80	8.46672	0.633746	2.59048e-17	1.9784e-16
AC009063.2	8.45514	2.08448	2.88011e-17	2.19275e-16
FAM131A	8.44189	0.263957	3.19987e-17	2.42529e-16
AC018647.1	8.43326	0.388872	3.44684e-17	2.60352e-16
PITPNM3	8.43148	0.545056	3.49961e-17	2.64247e-16
RAB11FIP4	8.42662	0.337319	3.64568e-17	2.74994e-16
PTPRK	8.42527	0.337533	3.6889e-17	2.78096e-16
SLIT3	8.4064	0.671904	4.33667e-17	3.25775e-16
EPB41L1	8.40249	0.262588	4.47763e-17	3.36021e-16
BCAS1	8.39601	0.274127	4.72995e-17	3.5375e-16
CFAP77	8.38358	0.7661	5.26724e-17	3.92467e-16
GRIN1	8.36581	0.446045	6.11284e-17	4.53632e-16
LAYN	8.34838	0.489431	7.09172e-17	5.24506e-16
ADARB2-AS1	8.34567	1.224	7.27571e-17	5.37753e-16
GJC2	8.33807	0.626051	7.73451e-17	5.70705e-16
TUSC3	8.32724	0.347633	8.46937e-17	6.22633e-16
B3GALT2	8.31385	0.494094	9.48649e-17	6.96013e-16
KCNA5	8.31379	0.937487	9.50819e-17	6.97373e-16
LMO7	8.29886	0.488013	1.07602e-16	7.86404e-16
KCNC1	8.29884	0.484066	1.07614e-16	7.86404e-16
CFAP57	8.2967	0.950422	1.09734e-16	8.01368e-16
GABRA4	8.26777	0.548498	1.39658e-16	1.01418e-15
SIX3-AS1	8.26193	1.45063	1.47394e-16	1.06825e-15
COL14A1	8.26173	0.701682	1.4729e-16	1.06784e-15
NEUROD6	8.25197	0.870317	1.59688e-16	1.15658e-15
FOXP1	8.24968	0.380444	1.62466e-16	1.17554e-15
SEMA4D	8.24496	0.314194	1.68957e-16	1.2217e-15
SFRP4	8.23808	0.327744	1.78986e-16	1.29168e-15
NEDD4L	8.23368	0.297918	1.85641e-16	1.33795e-15
LINC00599	8.22973	0.580082	1.91983e-16	1.3823e-15
CPPED1	8.2174	0.492213	2.12783e-16	1.52757e-15
OGN	8.21016	0.874107	2.26323e-16	1.62265e-15
USP9Y	8.19543	0.595345	2.55449e-16	1.82672e-15
VAMP1	8.19272	0.455064	2.61124e-16	1.86609e-15
SYT5	8.18412	0.514971	2.80352e-16	1.99961e-15
SH3BGRL2	8.17241	0.415451	3.08927e-16	2.19772e-15
RTN4RL1	8.16155	0.681697	3.38268e-16	2.40335e-15
ATP2B3	8.15166	0.632202	3.6692e-16	2.60104e-15
DNAH2	8.12858	0.95289	4.44646e-16	3.14596e-15
ELMOD1	8.12715	0.293708	4.4888e-16	3.17489e-15
CDC42EP2	8.12429	0.619703	4.60015e-16	3.24843e-15
KIF19	8.12283	0.774307	4.65805e-16	3.28827e-15
ANKRD34A	8.11665	0.701566	4.89974e-16	3.45335e-15
CBLN2	8.08089	0.574985	6.56702e-16	4.59754e-15
BRSK1	8.0758	0.342788	6.84419e-16	4.7885e-15
HMGCR	8.07334	0.254128	6.98304e-16	4.87639e-15
RIMS2	8.07288	0.516658	7.01131e-16	4.89458e-15
FHL2	8.06791	0.414511	7.30344e-16	5.09528e-15
RUNDC3B	8.06658	0.638068	7.38584e-16	5.1495e-15
MAN1A1	8.0471	0.343321	8.65202e-16	6.01897e-15
PIEZO2	8.04331	0.849501	8.9358e-16	6.20462e-15
LDB2	8.04047	0.373322	9.13301e-16	6.33755e-15
MICU3	8.03285	0.400193	9.7192e-16	6.73159e-15
PNCK	8.03138	0.350943	9.83384e-16	6.80671e-15
ANO4	8.01347	0.740063	1.13859e-15	7.85142e-15
CXCL13	8.0114	1.35297	1.16234e-15	8.01262e-15
PCP4L1	7.98695	0.528625	1.41157e-15	9.68824e-15
EPHB3	7.98277	0.643579	1.46175e-15	1.00202e-14
SHANK2	7.97842	0.531474	1.51248e-15	1.03614e-14
SOHLH1	7.96816	1.17792	1.64735e-15	1.12434e-14
PGP	7.96699	0.345204	1.65831e-15	1.13113e-14
FAM216B	7.92761	1.27649	2.28471e-15	1.54546e-14
PRRT1	7.92549	0.334229	2.31633e-15	1.56588e-14
CFAP157	7.9189	0.808073	2.44619e-15	1.65064e-14
PDE2A	7.91698	0.304326	2.4801e-15	1.67249e-14
ADAMTS2	7.90933	0.694407	2.64198e-15	1.78002e-14
DUSP8	7.89653	0.470816	2.92337e-15	1.9636e-14
GFRA2	7.88716	0.585583	3.15276e-15	2.11445e-14
NAV3	7.86924	0.432977	3.63567e-15	2.42871e-14
PNMA6A	7.84244	0.443214	4.5025e-15	2.98873e-14
WDR47	7.84138	0.270924	4.53904e-15	3.01208e-14
CFAP73	7.84124	0.872054	4.55214e-15	3.01985e-14
ENPP4	7.83764	0.327833	4.67634e-15	3.10038e-14
ASPDH	7.81188	0.504384	5.73845e-15	3.78404e-14
DNAH9	7.81079	0.404768	5.78902e-15	3.8151e-14
TLE4	7.80101	0.291316	6.25385e-15	4.11651e-14
PVALB	7.77155	0.613447	7.89763e-15	5.17222e-14
SOWAHA	7.77054	0.404551	7.95457e-15	5.20796e-14
ARRB1	7.76587	0.569301	8.25751e-15	5.40308e-14
GRASP	7.74586	0.352643	9.66398e-15	6.29904e-14
STOX2	7.74032	0.3558	1.00918e-14	6.56432e-14
GJB6	7.72461	0.524664	1.14188e-14	7.39251e-14
NRIP3	7.72358	0.528127	1.15119e-14	7.4506e-14
RSPH4A	7.7228	0.719027	1.15917e-14	7.50001e-14
ARHGAP44	7.6931	0.571628	1.46127e-14	9.42143e-14
ERC2	7.69309	0.413147	1.46091e-14	9.42143e-14
HBA2	7.68547	0.397921	1.55097e-14	9.98519e-14
KCNIP4	7.68503	0.411757	1.55593e-14	1.00112e-13
CCL18	7.67562	1.16374	1.67847e-14	1.07871e-13
JPH4	7.6747	0.298991	1.68626e-14	1.0834e-13
LINC00632	7.67152	0.784618	1.73054e-14	1.11087e-13
CHRM3	7.67045	0.518213	1.74363e-14	1.11895e-13
GPRASP1	7.6634	0.269216	1.84124e-14	1.17816e-13
HOOK1	7.66001	0.724025	1.89169e-14	1.20938e-13
RPRML	7.65624	0.696429	1.94795e-14	1.24282e-13
NECAB2	7.65364	0.387305	1.98677e-14	1.26613e-13
NEK5	7.64184	0.777148	2.17996e-14	1.38324e-13
MIR124-2HG	7.6361	0.633364	2.27757e-14	1.44392e-13
AC015468.3	7.6329	1.0964	2.33818e-14	1.48107e-13
SIGIRR	7.62955	0.373359	2.39528e-14	1.51637e-13
DHCR24	7.61887	0.289236	2.60132e-14	1.64633e-13
LOXL1	7.61201	0.460796	2.74692e-14	1.73748e-13
ST6GALNAC5	7.60344	0.564464	2.93173e-14	1.84906e-13
LPCAT4	7.60078	0.315418	2.99169e-14	1.8858e-13
ZNF404	7.59139	0.647628	3.21844e-14	2.02525e-13
SLC26A4-AS1	7.58072	0.409834	3.4923e-14	2.19257e-13
TESPA1	7.57919	0.484939	3.53424e-14	2.21764e-13
CACNA2D3	7.55968	0.582276	4.10702e-14	2.56753e-13
EFNA5	7.54298	0.671345	4.6698e-14	2.91356e-13
AQP3	7.54271	0.949701	4.6834e-14	2.92122e-13
AL078590.3	7.5348	0.843267	4.9739e-14	3.09978e-13
CTXND1	7.53439	0.502932	4.98501e-14	3.10583e-13
FGF13	7.53077	0.363117	5.12407e-14	3.18885e-13
IL20RA	7.52598	0.802689	5.32059e-14	3.30648e-13
PRRG1	7.51494	0.427187	5.78453e-14	3.5867e-13
KIRREL3	7.49984	0.520664	6.4911e-14	4.00563e-13
AKAP5	7.49908	0.528394	6.52813e-14	4.02736e-13
FAM84A	7.48195	0.259946	7.43547e-14	4.57175e-13
QPCT	7.47323	0.461864	7.94736e-14	4.87695e-13
ASPN	7.46904	0.94094	8.2257e-14	5.04635e-13
ALKAL2	7.44771	1.23463	9.6624e-14	5.89816e-13
PODNL1	7.44437	0.70555	9.89928e-14	6.03774e-13
TSPAN9	7.44047	0.413084	1.01912e-13	6.21063e-13
ASIC2	7.42712	0.595976	1.12708e-13	6.85145e-13
CXCL5	7.41737	1.00816	1.21504e-13	7.37399e-13
KCNB1	7.41269	0.463938	1.25628e-13	7.61793e-13
EIF4E3	7.41242	0.317149	1.25855e-13	7.62964e-13
ZFY	7.41127	0.802399	1.27092e-13	7.69615e-13
DUSP4	7.39626	0.456165	1.42194e-13	8.59647e-13
ZNF536	7.38658	0.476921	1.52903e-13	9.22111e-13
CCDC146	7.37449	0.348135	1.67423e-13	1.00774e-12
LYNX1	7.36901	0.308648	1.74397e-13	1.04857e-12
WDR63	7.36657	0.950013	1.77885e-13	1.06896e-12
SMIM5	7.34631	0.472626	2.06759e-13	1.23876e-12
PTPRR	7.32417	0.562085	2.43831e-13	1.45769e-12
PRKAG2-AS1	7.32321	0.325185	2.45542e-13	1.46712e-12
IBSP	7.28976	0.584653	3.15228e-13	1.87131e-12
CACNG8	7.28546	0.550727	3.25115e-13	1.92792e-12
TRIM59	7.28042	0.671488	3.3757e-13	1.99918e-12
PHACTR1	7.27785	0.265049	3.4384e-13	2.03458e-12
NTM-AS1	7.27569	0.73359	3.49583e-13	2.06689e-12
CLMP	7.27278	0.862435	3.57672e-13	2.11245e-12
TMCC2	7.24919	0.399422	4.25047e-13	2.49898e-12
DOK6	7.24865	0.512491	4.26801e-13	2.50862e-12
ADCY5	7.24067	0.409095	4.5255e-13	2.65501e-12
UNC5C	7.23372	0.658722	4.7647e-13	2.79088e-12
LPAR3	7.22491	2.22478	5.10423e-13	2.98273e-12
SOBP	7.22431	0.303827	5.10443e-13	2.98273e-12
LPGAT1	7.21629	0.290173	5.4141e-13	3.15949e-12
DIXDC1	7.20865	0.293911	5.72598e-13	3.33314e-12
TP53I11	7.18452	0.31658	6.83343e-13	3.95527e-12
FRMPD4	7.17585	0.524023	7.28094e-13	4.20876e-12
CXCL6	7.1711	1.41851	7.56206e-13	4.36324e-12
RASSF9	7.16492	0.698126	7.8914e-13	4.54612e-12
GABRG3	7.16354	1.11309	7.97705e-13	4.59186e-12
RGS22	7.1588	0.892392	8.25149e-13	4.74116e-12
GABRA2	7.14768	0.346371	8.93896e-13	5.1268e-12
NUDT11	7.14386	0.266811	9.19088e-13	5.26306e-12
KDELR3	7.13958	0.532388	9.49283e-13	5.43314e-12
AAK1	7.13644	0.262537	9.69964e-13	5.54718e-12
PNOC	7.13382	0.442949	9.8886e-13	5.64938e-12
CTXN1	7.13326	0.280076	9.92608e-13	5.66932e-12
STK32C	7.12409	0.322716	1.06103e-12	6.04442e-12
AGAP2	7.11184	0.394385	1.15948e-12	6.58656e-12
MIAT	7.10601	0.347316	1.20951e-12	6.86014e-12
DIRAS1	7.10484	0.311578	1.21987e-12	6.91712e-12
RUSC2	7.09364	0.253593	1.3226e-12	7.47841e-12
FAM217B	7.09061	0.265806	1.3518e-12	7.63373e-12
ACSL4	7.08556	0.284936	1.40207e-12	7.90543e-12
DNAAF1	7.08528	0.688306	1.40585e-12	7.92269e-12
NLGN4Y	7.0796	0.461535	1.46381e-12	8.23882e-12
CPNE7	7.0712	0.676796	1.55569e-12	8.74252e-12
RPS6KA5	7.05457	0.424262	1.75284e-12	9.83035e-12
GAD1	7.04942	0.255294	1.81859e-12	1.01861e-11
AJAP1	7.04334	0.511466	1.89984e-12	1.06277e-11
FAM69A	7.03437	0.310391	2.02587e-12	1.13097e-11
TMEM151B	7.01787	0.358321	2.27976e-12	1.27078e-11
ABHD17B	7.0163	0.288652	2.30532e-12	1.2847e-11
HBB	7.00399	0.392294	2.51821e-12	1.40121e-11
OSTF1	6.99847	0.331278	2.61869e-12	1.45381e-11
CEP126	6.98471	0.424355	2.88836e-12	1.59789e-11
CALN1	6.9818	0.457152	2.94845e-12	1.6299e-11
SYNDIG1	6.95649	0.26218	3.5287e-12	1.93947e-11
FSD1L	6.94716	0.374799	3.77017e-12	2.06702e-11
GSKIP	6.94519	0.333399	3.82341e-12	2.09464e-11
FAM71E1	6.94168	0.518685	3.92e-12	2.14596e-11
TSPAN2	6.93251	1.03189	4.18831e-12	2.29e-11
ADRA2A	6.93069	0.708232	4.23785e-12	2.31536e-11
JPH1	6.92962	0.612428	4.26963e-12	2.33041e-11
GPIHBP1	6.92163	0.589871	4.51683e-12	2.45984e-11
CD200	6.91904	0.258773	4.59826e-12	2.50296e-11
FAM124A	6.91008	0.466569	4.89885e-12	2.66122e-11
WDR7	6.90227	0.275591	5.1751e-12	2.80654e-11
SMPX	6.896	1.53736	5.42468e-12	2.9361e-11
DOCK9	6.89247	0.270093	5.54407e-12	2.99777e-11
KCTD1	6.88006	0.30246	6.04865e-12	3.2602e-11
PAK6	6.86081	0.512532	6.92383e-12	3.71645e-11
SLITRK4	6.85093	0.518908	7.4185e-12	3.9665e-11
FAM45A	6.84745	0.272525	7.59884e-12	4.05899e-11
HECW1	6.84069	0.594395	7.96812e-12	4.24902e-11
TMEM273	6.82246	0.731076	9.0525e-12	4.80169e-11
SHROOM2	6.8108	0.380548	9.8108e-12	5.18766e-11
MPP7	6.80953	0.806057	9.90206e-12	5.23466e-11
PIH1D3	6.80699	1.0858	1.00858e-11	5.32795e-11
CACNB2	6.79785	0.373002	1.0731e-11	5.65656e-11
ANKRD29	6.7771	0.627133	1.23959e-11	6.51236e-11
NT5DC1	6.76045	0.396995	1.38995e-11	7.26245e-11
PTPRD-AS1	6.75184	0.592754	1.47544e-11	7.69634e-11
CDK5R2	6.73431	0.420345	1.66393e-11	8.63658e-11
DIP2C	6.73407	0.279142	1.66653e-11	8.64807e-11
BAIAP2L1	6.73219	1.26456	1.69261e-11	8.77718e-11
TMEM272	6.73129	1.20705	1.7013e-11	8.81811e-11
PDIA2	6.73081	0.534078	1.70472e-11	8.83234e-11
TGFB3	6.7296	0.359148	1.71888e-11	8.90083e-11
PRMT8	6.72379	0.652331	1.78889e-11	9.25465e-11
MAP3K19	6.72027	0.796046	1.83314e-11	9.47691e-11
AL157895.1	6.71901	1.96546	1.85608e-11	9.591e-11
CNNM1	6.71778	0.70173	1.86457e-11	9.63257e-11
REPS2	6.71385	0.321058	1.91449e-11	9.88814e-11
ALDH1A3	6.69158	1.10396	2.23265e-11	1.14589e-10
OXTR	6.68645	0.368813	2.30924e-11	1.18381e-10
OTX1	6.68411	0.64911	2.34748e-11	1.20258e-10
PNMA8C	6.68199	0.372478	2.38061e-11	1.2187e-10
PPBP	6.68039	1.17134	2.41019e-11	1.23327e-10
PRR29	6.67522	0.610712	2.49373e-11	1.27542e-10
SYT16	6.65533	0.375773	2.85418e-11	1.45202e-10
MORN5	6.65199	0.422646	2.92003e-11	1.48381e-10
LINC01630	6.65035	1.13308	2.95569e-11	1.50054e-10
TMEM232	6.65035	0.649198	2.95387e-11	1.49996e-10
SLC8A1	6.64833	0.280535	2.99296e-11	1.51876e-10
LGR4	6.64771	0.332886	3.00603e-11	1.52469e-10
ZDHHC23	6.6364	0.524999	3.24618e-11	1.64309e-10
STAM	6.63596	0.318557	3.2549e-11	1.64713e-10
TMIGD3	6.63264	0.252125	3.32904e-11	1.68309e-10
ANKRD33B	6.62681	0.470071	3.46341e-11	1.74862e-10
GNB5	6.62629	0.255491	3.47509e-11	1.75371e-10
RAB26	6.61626	0.445754	3.71914e-11	1.87344e-10
KCND3	6.61618	0.275097	3.72071e-11	1.8738e-10
PIANP	6.61303	0.261754	3.80081e-11	1.91327e-10
SAMD12	6.61295	0.572643	3.80378e-11	1.91432e-10
GPR68	6.58568	0.969598	4.57606e-11	2.28834e-10
PPM1H	6.58221	0.429232	4.67833e-11	2.33739e-10
FBXW10	6.57663	1.32399	4.86474e-11	2.42774e-10
FRA10AC1	6.57451	0.27377	4.92651e-11	2.45801e-10
RNF128	6.57363	0.663844	4.95745e-11	2.47288e-10
CD55	6.57186	0.410145	5.01528e-11	2.50003e-10
BEST1	6.57171	0.264661	5.02039e-11	2.50201e-10
TRHDE	6.55507	0.548131	5.61391e-11	2.78457e-10
MNS1	6.54948	0.392061	5.82804e-11	2.88753e-10
MSC-AS1	6.54308	0.77027	6.08559e-11	3.01242e-10
MYO1D	6.53416	0.474399	6.45569e-11	3.18846e-10
SEMA3C	6.52017	0.401776	7.08699e-11	3.4932e-10
SUSD1	6.51987	0.447592	7.10079e-11	3.49922e-10
TUBA4B	6.51408	0.977829	7.38534e-11	3.63051e-10
SMIM10L2B	6.49997	0.497234	8.10633e-11	3.97694e-10
DNAAF3	6.49451	0.65853	8.40795e-11	4.12124e-10
WNT16	6.49247	0.832228	8.52463e-11	4.17657e-10
AC104417.2	6.48588	1.21989	8.90616e-11	4.35962e-10
C1orf158	6.48085	0.633955	9.20448e-11	4.49765e-10
SORCS1	6.48005	0.585719	9.25042e-11	4.5191e-10
KDM5D	6.47399	0.461883	9.62987e-11	4.69613e-10
LRRC46	6.46514	0.578089	1.0212e-10	4.96791e-10
CKMT1B	6.46253	0.429759	1.03864e-10	5.05051e-10
KCNK10	6.4542	0.60644	1.09777e-10	5.3298e-10
ALDH1A1	6.44559	0.302418	1.16136e-10	5.63233e-10
SLC7A2	6.44537	0.43742	1.16319e-10	5.63998e-10
TCERG1L	6.42592	0.761241	1.3224e-10	6.39363e-10
KLK7	6.42495	0.684038	1.33067e-10	6.4308e-10
LINC01834	6.42448	1.49737	1.33691e-10	6.45809e-10
CALY	6.42446	0.418489	1.33446e-10	6.44768e-10
ROR2	6.40631	0.869207	1.50495e-10	7.23337e-10
CARMIL2	6.402	0.463439	1.54629e-10	7.42394e-10
DUSP26	6.39596	0.281022	1.60863e-10	7.71651e-10
DOHH	6.39442	0.328298	1.62514e-10	7.78552e-10
EYA4	6.39222	0.608582	1.64926e-10	7.89939e-10
FAM135B	6.39009	0.466479	1.6719e-10	8.00258e-10
SLC6A7	6.38735	0.621918	1.70203e-10	8.13794e-10
LRRC10B	6.38308	0.675165	1.75045e-10	8.36402e-10
CKMT1A	6.37141	0.417825	1.88834e-10	9.01702e-10
ACVR1C	6.37028	0.661839	1.90287e-10	9.08442e-10
ATRNL1	6.35577	0.263583	2.09046e-10	9.96272e-10
OLFM3	6.34928	0.530305	2.18102e-10	1.03808e-09
ELOVL4	6.34679	0.377956	2.21639e-10	1.05378e-09
B4GALT6	6.34645	0.342863	2.22106e-10	1.05577e-09
FBLN1	6.3431	0.266675	2.26993e-10	1.0783e-09
KIF17	6.34308	0.485642	2.27058e-10	1.07838e-09
B9D2	6.32542	0.392329	2.54592e-10	1.20629e-09
HBA1	6.31863	0.40796	2.6602e-10	1.25881e-09
NOS1AP	6.31305	0.578492	2.75784e-10	1.30193e-09
MYOM2	6.30879	0.388737	2.83453e-10	1.33585e-09
CDH8	6.30702	0.496752	2.86711e-10	1.35091e-09
OR2L13	6.30548	1.27669	2.89936e-10	1.36581e-09
LNX1	6.30094	0.363715	2.98197e-10	1.40233e-09
P3H3	6.29676	0.386016	3.06446e-10	1.43928e-09
LAMP5	6.28402	0.27967	3.32459e-10	1.55515e-09
SRRM4	6.27765	0.436386	3.46394e-10	1.61827e-09
CDH4	6.27428	0.355252	3.54035e-10	1.65221e-09
CEMIP	6.26941	0.487632	3.65299e-10	1.70262e-09
NMNAT2	6.26921	0.266673	3.65656e-10	1.70392e-09
PEBP4	6.26574	0.552895	3.73962e-10	1.74078e-09
ABLIM2	6.25818	0.381001	3.92464e-10	1.82228e-09
DRD1	6.25206	0.720964	4.08246e-10	1.89357e-09
KCNS2	6.2499	0.791803	4.1399e-10	1.9194e-09
FOLR2	6.24597	0.352729	4.24397e-10	1.96434e-09
ZDHHC2	6.24514	0.263019	4.26605e-10	1.97415e-09
PTGR1	6.23653	0.285292	4.50799e-10	2.08392e-09
KHDRBS2	6.23565	0.720185	4.53447e-10	2.09528e-09
PRKCQ	6.23514	0.738657	4.54955e-10	2.10181e-09
EIF1AY	6.22276	0.292725	4.92112e-10	2.26681e-09
DOCK3	6.21654	0.272417	5.11969e-10	2.3563e-09
GPR158	6.20611	0.356067	5.47136e-10	2.50924e-09
NGFR	6.2007	0.370625	5.6634e-10	2.59623e-09
LRRC17	6.20015	0.363019	5.68374e-10	2.60501e-09
AIFM3	6.18971	0.412715	6.07168e-10	2.77992e-09
SPAG17	6.18492	0.751815	6.2617e-10	2.86335e-09
PLEKHG3	6.18184	0.304847	6.38217e-10	2.91601e-09
AC133794.1	6.15749	0.783282	7.4471e-10	3.38782e-09
ADAM11	6.13064	0.430387	8.81506e-10	3.98215e-09
PPP1R1A	6.13051	0.374042	8.82137e-10	3.98337e-09
WNT10B	6.10548	0.716686	1.03231e-09	4.64909e-09
DRC1	6.07784	0.664898	1.22679e-09	5.49794e-09
KRT8	6.0771	0.981174	1.23373e-09	5.52793e-09
LINC01106	6.07575	0.733629	1.24296e-09	5.56701e-09
HMCN1	6.06101	0.638092	1.36244e-09	6.08113e-09
PPIL6	6.04698	0.365889	1.48581e-09	6.60769e-09
LINC00473	6.03947	2.39759	1.56041e-09	6.92682e-09
LDLRAP1	6.03096	0.409904	1.6408e-09	7.27051e-09
AC010980.2	6.02323	0.659763	1.72141e-09	7.61698e-09
SERTM1	6.02188	0.616599	1.73552e-09	7.67633e-09
TNNT1	6.02005	0.435365	1.7552e-09	7.76181e-09
CFAP299	6.01818	1.14815	1.77669e-09	7.85053e-09
CAPN3	6.01553	1.08566	1.80593e-09	7.97493e-09
ADAMTS3	6.01544	0.524298	1.80591e-09	7.97493e-09
AL590637.1	6.00533	1.14746	1.92331e-09	8.48135e-09
SIX6	6.00049	0.786558	1.98095e-09	8.71808e-09
LINC01480	5.99364	0.616313	2.06555e-09	9.08315e-09
SLC45A3	5.9883	0.557956	2.13432e-09	9.37806e-09
PPFIA3	5.98448	0.269198	2.18468e-09	9.59552e-09
TSPAN19	5.98278	0.86317	2.20844e-09	9.69405e-09
NUDT10	5.98149	0.330529	2.22533e-09	9.76351e-09
NPM2	5.97862	0.451864	2.26475e-09	9.91751e-09
LURAP1L	5.97859	0.516455	2.2657e-09	9.91972e-09
KCNT1	5.9779	0.491821	2.27482e-09	9.95766e-09
COL23A1	5.97491	0.407313	2.31736e-09	1.01399e-08
AC096564.1	5.96751	0.709203	2.42444e-09	1.05852e-08
VSTM1	5.96322	1.04051	2.49e-09	1.08693e-08
GABRQ	5.96157	0.732048	2.51554e-09	1.09765e-08
MUM1L1	5.96102	0.68904	2.52308e-09	1.10072e-08
FAM153A	5.95228	0.847934	2.66192e-09	1.15876e-08
GULP1	5.94002	0.520514	2.86802e-09	1.2443e-08
PDE10A	5.93796	0.674825	2.90506e-09	1.25888e-08
IL34	5.92343	0.412944	3.17244e-09	1.36936e-08
RIBC2	5.91797	1.1243	3.28226e-09	1.41592e-08
FUT9	5.91242	0.295015	3.39178e-09	1.46145e-08
KCNJ9	5.90503	0.391887	3.54707e-09	1.52747e-08
EFCAB10	5.89522	0.61949	3.7653e-09	1.61733e-08
RNF175	5.89369	0.34209	3.79957e-09	1.63141e-08
KCTD8	5.8925	0.544999	3.82756e-09	1.64247e-08
KCNK9	5.88829	0.917945	3.92779e-09	1.68352e-08
ZNF385D	5.88719	0.466	3.95215e-09	1.69329e-08
NMRK1	5.88653	0.262832	3.96761e-09	1.69893e-08
AC099684.1	5.87824	1.70778	4.17884e-09	1.78625e-08
SHISA9	5.86742	0.394088	4.45259e-09	1.89977e-08
ARL4D	5.86742	0.320993	4.45306e-09	1.89977e-08
KLHL4	5.86196	0.267798	4.60114e-09	1.96105e-08
OGDHL	5.83868	0.309184	5.29202e-09	2.24681e-08
SIX3	5.83749	1.31639	5.33623e-09	2.26515e-08
PPP4R4	5.83487	0.394165	5.41452e-09	2.29705e-08
NR1D1	5.83027	0.340906	5.56603e-09	2.3586e-08
ADGRL2	5.82482	0.25987	5.75071e-09	2.43358e-08
HTRA3	5.81316	0.479279	6.16769e-09	2.60453e-08
RAB12	5.80761	0.289507	6.37288e-09	2.68603e-08
CELF3	5.80474	0.37296	6.48311e-09	2.72779e-08
DISP2	5.79173	0.376908	7.00625e-09	2.94116e-08
RFX8	5.76873	0.735167	8.03571e-09	3.35667e-08
LINC02217	5.76412	0.715381	8.256e-09	3.44608e-08
RASD2	5.76208	0.442677	8.35452e-09	3.48588e-08
GRM5	5.75768	0.303095	8.57489e-09	3.57241e-08
ABHD12B	5.75218	1.00667	8.86187e-09	3.68709e-08
CD109	5.74012	0.287388	9.51383e-09	3.95162e-08
WDR38	5.73771	0.670939	9.65103e-09	4.00634e-08
TNFRSF25	5.72844	0.437187	1.01927e-08	4.22166e-08
UNC13C	5.72773	0.580468	1.02343e-08	4.2381e-08
DGKE	5.72465	0.482322	1.04213e-08	4.31148e-08
AL592183.1	5.72063	0.789112	1.0673e-08	4.41311e-08
CPEB3	5.71838	0.312733	1.08121e-08	4.46812e-08
GALNT14	5.71833	0.789974	1.08201e-08	4.47058e-08
LINC00323	5.71656	0.938832	1.09356e-08	4.51491e-08
GATA3	5.71522	1.31961	1.10277e-08	4.55036e-08
SGIP1	5.71503	0.285646	1.10273e-08	4.55036e-08
C8orf34-AS1	5.71471	0.990445	1.1055e-08	4.55994e-08
FAAH	5.71414	0.357993	1.10852e-08	4.57068e-08
MCHR1	5.7091	0.430086	1.14194e-08	4.70229e-08
RASEF	5.69935	0.732764	1.20953e-08	4.96391e-08
TMC7	5.69323	0.508099	1.2533e-08	5.13588e-08
FAT3	5.69231	0.257501	1.25993e-08	5.16209e-08
EPB41L4B	5.69159	0.446909	1.26531e-08	5.18262e-08
CBLN4	5.69078	0.423678	1.27132e-08	5.2049e-08
LINGO2	5.69055	0.965997	1.27357e-08	5.21315e-08
FAM155A	5.68352	0.31315	1.32637e-08	5.42122e-08
TESC	5.68138	0.412874	1.34321e-08	5.48697e-08
SP8	5.67434	0.846147	1.40033e-08	5.70973e-08
ADARB2	5.67227	0.350864	1.41642e-08	5.77211e-08
CACNB1	5.67069	0.307122	1.42966e-08	5.82286e-08
NHS	5.65848	0.436125	1.53522e-08	6.23892e-08
HECW2	5.65285	0.40145	1.58626e-08	6.43447e-08
NKD2	5.63756	0.685137	1.73415e-08	7.00726e-08
AC083809.1	5.63478	1.27661	1.76308e-08	7.11891e-08
CCDC39-1	5.63361	0.906502	1.77453e-08	7.16253e-08
PTPN20	5.63023	0.741391	1.80937e-08	7.29648e-08
DHRS9	5.62341	0.588297	1.88202e-08	7.58389e-08
RAB3B	5.61921	0.485565	1.92798e-08	7.75914e-08
ABCA8	5.60343	0.319877	2.11194e-08	8.47472e-08
TMEM132D	5.59947	0.682099	2.161e-08	8.66209e-08
GPR6	5.59676	1.04239	2.19586e-08	8.79704e-08
ADAMTS12	5.59631	0.620641	2.20157e-08	8.81831e-08
TBC1D9	5.59331	0.25047	2.23869e-08	8.96371e-08
MATK	5.59112	0.397377	2.26718e-08	9.07451e-08
CCDC33	5.59003	1.0887	2.28309e-08	9.13152e-08
PENK	5.58159	0.519454	2.39509e-08	9.5708e-08
AGTPBP1	5.57998	0.279185	2.41724e-08	9.6523e-08
C10orf90	5.57601	0.598066	2.47347e-08	9.86252e-08
FAM189A1	5.57481	0.546172	2.49045e-08	9.92483e-08
BEND6	5.54507	0.296199	2.95236e-08	1.16852e-07
ENOX1	5.5363	0.627589	3.10457e-08	1.22656e-07
CRISPLD2	5.53398	0.415744	3.14592e-08	1.24245e-07
CACNB4	5.53165	0.266914	3.18714e-08	1.25828e-07
C6orf118	5.51924	0.540356	3.42108e-08	1.34943e-07
GRM2	5.51854	0.617124	3.43479e-08	1.35435e-07
CIDEA	5.51814	1.26761	3.44394e-08	1.35772e-07
SULT1A1	5.51261	0.272346	3.55188e-08	1.39877e-07
VWA3A	5.50671	0.455455	3.67309e-08	1.4447e-07
ADPRHL1	5.50513	0.543013	3.70646e-08	1.45652e-07
UNC5D	5.50234	0.593638	3.76579e-08	1.47799e-07
DLGAP2	5.50008	0.506691	3.81411e-08	1.49669e-07
VWA5B2	5.49759	0.779404	3.86927e-08	1.51806e-07
PDE1B	5.49717	0.331131	3.87701e-08	1.52082e-07
LINC01485	5.48965	0.768307	4.04724e-08	1.5845e-07
ZBTB7A	5.48878	0.266121	4.06563e-08	1.59113e-07
ANKRD66	5.48202	1.00707	4.22557e-08	1.6505e-07
PLD5	5.47708	0.616082	4.34433e-08	1.69538e-07
CNTN3	5.47408	0.426909	4.41782e-08	1.72314e-07
RORB	5.47282	0.282184	4.44933e-08	1.73482e-07
KCNS1	5.46997	0.505389	4.5217e-08	1.76117e-07
ST6GALNAC3	5.46686	0.469794	4.60174e-08	1.79108e-07
NUDT14	5.45317	0.255191	4.97002e-08	1.9276e-07
AC006450.3	5.45086	0.631535	5.03562e-08	1.95236e-07
LY6E-DT	5.4438	0.759201	5.24009e-08	2.02806e-07
TWIST2	5.44152	0.85081	5.30948e-08	2.05383e-07
RANBP3L	5.42767	0.434649	5.73495e-08	2.20833e-07
SVOP	5.42379	0.345356	5.86028e-08	2.25304e-07
AL355601.1	5.42354	1.28756	5.8739e-08	2.25749e-07
SEC61A2	5.42158	0.283417	5.93328e-08	2.27912e-07
C2orf40	5.41732	0.418905	6.07646e-08	2.33086e-07
GRM1	5.4162	0.571782	6.11515e-08	2.34529e-07
FCHO1	5.41274	0.414215	6.23383e-08	2.38873e-07
KIF13B	5.40609	0.277451	6.46935e-08	2.47812e-07
SYT2	5.39845	0.791624	6.75331e-08	2.5815e-07
NETO1	5.39635	0.437676	6.83063e-08	2.61015e-07
RIPOR2	5.39291	0.305526	6.96211e-08	2.65716e-07
PLCXD3	5.38843	0.475931	7.13796e-08	2.72286e-07
GPR150	5.38452	1.00354	7.29775e-08	2.78044e-07
ITIH2	5.38332	0.996936	7.34625e-08	2.79795e-07
ASPA	5.37113	0.338988	7.85756e-08	2.98856e-07
SLCO3A1	5.36978	0.269271	7.91651e-08	3.00942e-07
HTR5A-AS1	5.35855	0.663544	8.42542e-08	3.19406e-07
CCL13	5.35119	1.30766	8.78016e-08	3.32339e-07
CFAP300	5.34652	0.524497	9.00419e-08	3.40585e-07
RTN2	5.34627	0.303918	9.01563e-08	3.409e-07
RASGRP3	5.33759	0.323452	9.45754e-08	3.56752e-07
FILIP1	5.33056	0.522897	9.83237e-08	3.70257e-07
LINC00507	5.32211	0.605813	1.02995e-07	3.87317e-07
MTRNR2L8	5.32066	0.845543	1.03859e-07	3.90432e-07
PPM1E	5.31511	0.296433	1.07025e-07	4.01786e-07
MDFIC	5.31264	0.27719	1.08481e-07	4.06975e-07
FAM180A	5.30766	0.426705	1.11514e-07	4.17785e-07
EPHA5	5.29758	0.391242	1.17817e-07	4.40609e-07
UTY	5.29262	0.558401	1.21063e-07	4.52019e-07
RGS20	5.2893	0.297091	1.23272e-07	4.59567e-07
PICSAR	5.28283	1.47055	1.27846e-07	4.75731e-07
FBLN2	5.27875	0.420098	1.30579e-07	4.85492e-07
BX276092.9	5.27791	1.0615	1.31222e-07	4.87718e-07
EPHX4	5.27288	0.413408	1.34829e-07	5.0087e-07
C4orf50	5.26222	0.634622	1.42903e-07	5.29526e-07
ANPEP	5.2584	0.439995	1.45908e-07	5.40204e-07
MAP3K9	5.25665	0.526859	1.47285e-07	5.4512e-07
SYT12	5.25104	0.407934	1.51835e-07	5.61489e-07
AC106881.1	5.25069	0.909041	1.52167e-07	5.62599e-07
RIMS4	5.24714	0.331548	1.55075e-07	5.7299e-07
CFAP206	5.24418	0.607052	1.57609e-07	5.8196e-07
AC074387.1	5.24376	0.833952	1.57987e-07	5.8326e-07
ADAMTS8	5.24018	0.481744	1.61037e-07	5.93625e-07
FSTL4	5.23686	0.560103	1.63964e-07	6.04211e-07
LHX6	5.23348	0.54707	1.66989e-07	6.14639e-07
DPF1	5.23343	0.29084	1.67027e-07	6.14674e-07
CLOCK	5.23152	0.273874	1.68758e-07	6.20733e-07
ATF7IP2	5.23035	0.421149	1.69839e-07	6.24605e-07
HSPB3	5.21897	0.508126	1.80615e-07	6.62796e-07
CFAP221	5.21076	0.517424	1.88796e-07	6.91437e-07
TP53TG5	5.21026	0.883861	1.8931e-07	6.93203e-07
LINC01827	5.20881	1.41689	1.90903e-07	6.98687e-07
TEF	5.2044	0.306319	1.9535e-07	7.14133e-07
DLG4	5.20085	0.303036	1.99123e-07	7.27682e-07
PLCH2	5.19812	0.571304	2.02069e-07	7.3796e-07
EFCAB12	5.18995	0.661695	2.11167e-07	7.70036e-07
DNAH12	5.18621	0.999284	2.15516e-07	7.84983e-07
PRKCG	5.18336	0.294247	2.18717e-07	7.96513e-07
LINC00881	5.17965	1.27652	2.23273e-07	8.12566e-07
FAM95C	5.1779	0.809002	2.25282e-07	8.19743e-07
AP3B2	5.17407	0.265577	2.2988e-07	8.36057e-07
AC105446.1	5.16786	0.386401	2.37659e-07	8.63638e-07
BHLHE22	5.15943	0.660481	2.48632e-07	9.02023e-07
RSPO3	5.15374	0.921909	2.56331e-07	9.28423e-07
B4GALNT3	5.14104	0.700726	2.74207e-07	9.89914e-07
SH2D5	5.13996	0.521454	2.75799e-07	9.95011e-07
GPR153	5.13896	0.354565	2.77258e-07	9.99783e-07
ZIC2	5.13698	0.254534	2.80173e-07	1.00963e-06
FLRT3	5.13303	0.454073	2.86149e-07	1.02982e-06
CDYL2	5.12114	0.354859	3.04752e-07	1.09397e-06
DLGAP1-AS4	5.1165	0.664969	3.12389e-07	1.12004e-06
RIPPLY2	5.11137	0.335531	3.20937e-07	1.14919e-06
BCL11B	5.10692	0.497369	3.28625e-07	1.17443e-06
TEX26	5.1062	0.392581	3.29865e-07	1.17867e-06
ATP2B1-AS1	5.10608	0.349517	3.30053e-07	1.17901e-06
TSPAN18	5.09494	0.393183	3.5004e-07	1.24833e-06
GLT8D2	5.0875	0.55487	3.64097e-07	1.29615e-06
LIPE	5.07823	0.475955	3.82247e-07	1.35725e-06
HS6ST3	5.07063	0.321814	3.97825e-07	1.41052e-06
FSTL5	5.05984	0.442734	4.21013e-07	1.48889e-06
SPEF1	5.05876	0.413909	4.23415e-07	1.49715e-06
F12	5.0559	0.357989	4.29814e-07	1.51856e-06
FAM50B	5.05239	0.304258	4.37751e-07	1.54536e-06
ADCYAP1	5.04084	0.702836	4.65092e-07	1.63689e-06
EGFL6	5.03236	0.893022	4.86266e-07	1.70841e-06
LRRC73	5.03081	0.440054	4.90046e-07	1.72114e-06
IGSF22	5.02247	0.818327	5.11876e-07	1.79409e-06
KIAA0319	5.01866	0.35445	5.22006e-07	1.82872e-06
DRD5	5.0151	1.55487	5.32306e-07	1.86244e-06
CA4	5.00922	0.365927	5.48278e-07	1.91649e-06
DBNDD2	5.00838	2.77349	5.51639e-07	1.92763e-06
PAQR9	4.99765	1.04031	5.82511e-07	2.03228e-06
NEXMIF	4.99618	0.39203	5.86635e-07	2.04602e-06
AL031005.1	4.99571	1.32868	5.88412e-07	2.05189e-06
PTGER3	4.98747	0.881797	6.13828e-07	2.13646e-06
TMEM35A	4.98291	0.291127	6.28301e-07	2.18615e-06
AUH	4.98146	0.259043	6.33046e-07	2.20161e-06
WNT10A	4.97778	1.08235	6.45676e-07	2.24306e-06
NR4A2	4.96654	0.307403	6.83719e-07	2.36961e-06
ZNF135	4.96209	0.376501	6.99575e-07	2.42037e-06
SOSTDC1	4.95985	0.663142	7.07703e-07	2.44657e-06
NWD2	4.95894	0.749677	7.1105e-07	2.45737e-06
CFAP65	4.94808	0.661324	7.51854e-07	2.58985e-06
HENMT1	4.94766	0.405252	7.53406e-07	2.59479e-06
CLEC4G	4.94695	0.814858	7.56343e-07	2.60368e-06
STEAP1	4.94369	0.492468	7.68933e-07	2.64413e-06
CFAP53	4.94354	0.458468	7.69553e-07	2.64585e-06
MAPK13	4.9374	0.464761	7.94156e-07	2.72746e-06
RPL39L	4.93037	0.269237	8.23206e-07	2.82194e-06
KCNAB1	4.92858	0.320385	8.30826e-07	2.84541e-06
FBXL2	4.92445	0.321723	8.48503e-07	2.90414e-06
CNTN4	4.90888	0.477021	9.18719e-07	3.13569e-06
SBSPON	4.90879	0.63503	9.19289e-07	3.13715e-06
CYP4X1	4.9054	0.510763	9.35203e-07	3.18899e-06
ZP1	4.90203	0.846426	9.51575e-07	3.24281e-06
AK7	4.89535	0.740684	9.84368e-07	3.34886e-06
GABRB1	4.89265	0.53523	9.97869e-07	3.39217e-06
TBX19	4.88631	0.669584	1.03058e-06	3.4969e-06
IP6K3	4.88487	0.682784	1.03807e-06	3.52069e-06
PLD1	4.88085	0.396621	1.05947e-06	3.58806e-06
NPY2R	4.87256	0.797876	1.10499e-06	3.73613e-06
DPP10-AS1	4.86967	0.687754	1.12122e-06	3.78635e-06
GLP2R	4.85894	1.07817	1.18401e-06	3.98981e-06
CACNB3	4.85549	0.252898	1.20431e-06	4.05203e-06
DIO2	4.85031	0.293303	1.2362e-06	4.15487e-06
HOXA10-AS	4.84749	0.97047	1.2543e-06	4.2112e-06
WNK2	4.84616	0.299271	1.26228e-06	4.23735e-06
C2orf70	4.84566	0.735221	1.2657e-06	4.2482e-06
RTBDN	4.8387	0.596435	1.31064e-06	4.39367e-06
ACY3	4.83806	0.45947	1.31491e-06	4.40596e-06
SSTR3	4.83448	1.123	1.33921e-06	4.484e-06
AC112715.1	4.82491	1.47726	1.40583e-06	4.69776e-06
CAMK4	4.8128	0.278141	1.49234e-06	4.96951e-06
FHAD1	4.80554	0.764201	1.54784e-06	5.14887e-06
HSD11B1	4.80207	0.624639	1.57474e-06	5.2352e-06
C1orf143	4.79963	0.576361	1.59408e-06	5.29627e-06
RSPO2	4.79759	0.512874	1.61027e-06	5.34525e-06
CRYGB	4.79433	2.91816	1.63862e-06	5.43607e-06
CSMD1	4.79058	0.362501	1.66745e-06	5.52587e-06
MAK	4.78607	0.663886	1.70562e-06	5.6498e-06
JAKMIP3	4.78352	0.516418	1.72726e-06	5.71718e-06
FAM166B	4.782	1.06185	1.74084e-06	5.76129e-06
SEMA7A	4.77546	0.305054	1.79777e-06	5.93631e-06
NAV2-AS2	4.77293	1.45956	1.82196e-06	6.01348e-06
FZD6	4.77259	0.308572	1.82364e-06	6.01722e-06
CDH12	4.75813	0.915299	1.95947e-06	6.44511e-06
NXNL2	4.75687	1.11532	1.97187e-06	6.48398e-06
EMP2	4.75443	0.267626	1.99533e-06	6.56013e-06
AC073611.1	4.75087	0.589567	2.03122e-06	6.67216e-06
C1QL3	4.74609	2.11952	2.08148e-06	6.82503e-06
CABCOCO1	4.74031	0.332863	2.13952e-06	7.00491e-06
CCL26	4.73882	0.797269	2.15609e-06	7.05706e-06
SCARA5	4.73664	1.18571	2.17945e-06	7.12505e-06
IGLC3	4.71952	1.1387	2.37112e-06	7.7207e-06
GREM2	4.71668	0.541271	2.40346e-06	7.81906e-06
F13A1	4.7158	0.292624	2.41408e-06	7.85245e-06
MYO1E	4.71488	0.252239	2.42473e-06	7.88476e-06
PTPDC1	4.70476	0.382417	2.54811e-06	8.264e-06
SPATA17	4.70345	0.402408	2.56459e-06	8.315e-06
TTC29	4.69973	0.809419	2.61213e-06	8.46663e-06
CFAP100	4.69169	0.520863	2.71653e-06	8.7895e-06
HAS1	4.67933	1.14797	2.88606e-06	9.31475e-06
CLVS1	4.67516	0.41786	2.94463e-06	9.49545e-06
LANCL3	4.66976	0.528742	3.02328e-06	9.7277e-06
DLK1	4.66849	0.852609	3.04256e-06	9.78401e-06
GALNT6	4.66571	0.48158	3.0831e-06	9.90639e-06
C6	4.66448	1.00307	3.1024e-06	9.96043e-06
OMD	4.66426	1.00252	3.10555e-06	9.96858e-06
CYP26B1	4.65495	0.394621	3.24845e-06	1.04172e-05
CFH	4.65177	0.278356	3.29899e-06	1.057e-05
ZNF846	4.64891	0.353843	3.34507e-06	1.07099e-05
CCDC85A	4.64841	0.325008	3.35312e-06	1.07325e-05
AVPI1	4.64687	0.287556	3.37814e-06	1.08079e-05
SPTB	4.63989	0.456365	3.49444e-06	1.11638e-05
MC4R	4.6374	1.09593	3.53737e-06	1.12944e-05
TUBA8	4.63515	0.477614	3.57546e-06	1.14127e-05
LINC01164	4.63395	1.16971	3.59715e-06	1.14742e-05
MMP17	4.63087	0.308493	3.64994e-06	1.16335e-05
AC008708.2	4.62974	1.03921	3.67112e-06	1.16959e-05
HOXD1	4.62675	0.714349	3.72379e-06	1.18552e-05
RAB27B	4.6261	0.33193	3.73496e-06	1.18873e-05
AC140125.2	4.61934	0.981126	3.85905e-06	1.22698e-05
SPX	4.61838	0.251129	3.87641e-06	1.23215e-05
TPBGL	4.61747	0.769102	3.89418e-06	1.23744e-05
THSD4-AS1	4.61336	0.9775	3.97226e-06	1.26061e-05
LINC02166	4.60537	0.85046	4.12806e-06	1.30842e-05
AC096637.2	4.60044	1.13536	4.2271e-06	1.33821e-05
CLEC3B	4.60009	0.435861	4.23322e-06	1.33995e-05
DNAH10	4.58985	0.734399	4.44658e-06	1.40527e-05
KCNJ15	4.58766	1.21498	4.49506e-06	1.41977e-05
GPR12	4.57891	0.457998	4.68463e-06	1.47753e-05
SOD3	4.5752	0.291631	4.76841e-06	1.50309e-05
CLPSL1	4.57201	2.17676	4.84661e-06	1.52687e-05
DNM3OS	4.56899	0.541996	4.91251e-06	1.54652e-05
AC003986.2	4.56628	1.50014	4.97849e-06	1.5655e-05
SGCD	4.56546	0.466221	4.9954e-06	1.57037e-05
GALNTL5	4.55957	0.8807	5.13807e-06	1.61361e-05
AL512785.1	4.55912	1.87428	5.15307e-06	1.61763e-05
ANO3	4.55887	0.407246	5.15447e-06	1.61783e-05
LY86-AS1	4.55764	0.625333	5.18505e-06	1.62697e-05
NRG1	4.54709	0.606941	5.45197e-06	1.70805e-05
WFDC10B	4.54451	2.23579	5.52513e-06	1.72883e-05
HRH3	4.54408	0.376984	5.52967e-06	1.72968e-05
C1QTNF7	4.54384	0.77797	5.53775e-06	1.73196e-05
CCDC65	4.54343	0.405437	5.54705e-06	1.73463e-05
PLPPR5	4.54299	0.265773	5.55841e-06	1.73793e-05
DCTN1-AS1	4.54093	0.609763	5.61319e-06	1.75332e-05
AL365361.1	4.54056	0.3932	5.62294e-06	1.75589e-05
SIDT1	4.5403	0.421634	5.62977e-06	1.75775e-05
LINC01513	4.53395	0.761729	5.80246e-06	1.8091e-05
C1QL2	4.52812	0.486202	5.96432e-06	1.85667e-05
CFAP58	4.52635	0.94986	6.01574e-06	1.87188e-05
RHOBTB2	4.51775	0.256744	6.26358e-06	1.94461e-05
AC113349.1	4.51259	1.44084	6.4209e-06	1.9898e-05
KCNH1	4.51033	0.385434	6.48644e-06	2.00813e-05
ADGRA1	4.50286	0.250782	6.71871e-06	2.07712e-05
AC087164.1	4.50187	1.27702	6.7525e-06	2.08727e-05
PDGFRL	4.49431	0.546902	6.99516e-06	2.15865e-05
RBM11	4.47927	0.493372	7.50567e-06	2.30971e-05
CRYBB2	4.4729	0.504936	7.733e-06	2.37701e-05
LRRC3B	4.46928	0.282455	7.86441e-06	2.41504e-05
MAEL	4.46886	0.534545	7.88e-06	2.41949e-05
PANX2	4.46798	0.394956	7.91271e-06	2.42852e-05
GPR176	4.44747	0.273446	8.7066e-06	2.65883e-05
ARMC4	4.44149	0.754897	8.95314e-06	2.73147e-05
C5orf46	4.44147	1.09877	8.95607e-06	2.73199e-05
KCNQ5	4.42925	0.287392	9.47506e-06	2.87953e-05
ADAM12	4.42534	0.260543	9.64877e-06	2.9307e-05
OTUD7A	4.40989	0.317655	1.03626e-05	3.13714e-05
CYP1B1	4.38723	0.360013	1.15026e-05	3.46226e-05
SNTG2	4.37768	1.1883	1.20214e-05	3.61199e-05
CMTM8	4.37002	0.462942	1.24475e-05	3.73392e-05
HYLS1	4.36655	0.423611	1.26467e-05	3.7916e-05
GABRA3	4.34773	0.445587	1.3781e-05	4.11879e-05
CPNE9	4.3421	0.564695	1.41394e-05	4.22073e-05
XPNPEP2	4.33529	1.1631	1.45892e-05	4.34733e-05
KSR2	4.33259	0.400172	1.47635e-05	4.3957e-05
LAMA1	4.3252	0.288036	1.52673e-05	4.54017e-05
WSCD2	4.32508	0.36683	1.52754e-05	4.54169e-05
INSRR	4.3242	1.10148	1.53426e-05	4.55949e-05
LRRC34	4.32371	0.264167	1.53706e-05	4.56657e-05
FAM201A	4.32241	0.719318	1.54636e-05	4.59299e-05
SLC1A6	4.31263	0.429734	1.61614e-05	4.79118e-05
BFSP1	4.31058	0.86962	1.63143e-05	4.83391e-05
KLHL29	4.30192	0.314143	1.6963e-05	5.016e-05
CFAP61	4.29479	0.570712	1.75185e-05	5.17037e-05
GCNT4	4.29396	0.640212	1.75845e-05	5.18723e-05
LURAP1L-AS1	4.29351	1.88104	1.76275e-05	5.19923e-05
LRP2BP	4.29335	0.274934	1.76315e-05	5.19972e-05
PPP1R14C	4.282	0.277934	1.85549e-05	5.46105e-05
DACT2	4.27807	1.12571	1.88884e-05	5.557e-05
SGK2	4.27234	0.575291	1.9378e-05	5.69493e-05
ZFYVE9	4.27045	0.303236	1.95419e-05	5.74004e-05
VIPR1	4.26796	0.407662	1.97609e-05	5.79818e-05
FATE1	4.26473	1.46322	2.00567e-05	5.87949e-05
TMPRSS2	4.26398	1.30565	2.0128e-05	5.89951e-05
GJB5	4.25701	1.08204	2.07593e-05	6.07331e-05
SFN	4.25543	1.33027	2.09085e-05	6.11291e-05
FGF9	4.24338	0.40586	2.20554e-05	6.43029e-05
SDR16C5	4.23302	0.569262	2.30967e-05	6.71698e-05
DAPK2	4.22589	0.41151	2.38402e-05	6.92226e-05
SEMA6B	4.22559	0.269414	2.38712e-05	6.93033e-05
KCNN1	4.225	0.293181	2.39339e-05	6.94669e-05
STPG1	4.22282	0.349749	2.41667e-05	7.01057e-05
PTGFR	4.21885	0.639441	2.4598e-05	7.12819e-05
LINC00880	4.21817	0.826863	2.46729e-05	7.14801e-05
SHF	4.20829	0.269665	2.57734e-05	7.45315e-05
MGAT5B	4.20265	0.266867	2.64235e-05	7.63107e-05
CENPS-CORT	4.19422	0.704213	2.74283e-05	7.91193e-05
MELK	4.19422	0.336876	2.74265e-05	7.91193e-05
SYCE1L	4.19376	0.310597	2.74815e-05	7.92623e-05
LINC00500	4.1912	1.80957	2.78079e-05	8.01616e-05
NPY1R	4.18845	0.492303	2.81321e-05	8.10337e-05
NUP62CL	4.18288	0.919021	2.88359e-05	8.2897e-05
SLC7A4	4.17985	0.582518	2.92177e-05	8.39399e-05
SCN5A	4.17417	1.71108	2.997e-05	8.60001e-05
PIP5K1B	4.17216	0.298495	3.022e-05	8.66836e-05
AC017076.1	4.16727	1.27117	3.08858e-05	8.85014e-05
ADAMTSL5	4.16505	1.61492	3.11996e-05	8.93771e-05
AC010931.2	4.16272	0.823252	3.15008e-05	9.0193e-05
CCL7	4.16152	1.11128	3.16725e-05	9.06729e-05
SLC38A8	4.15724	1.04865	3.22666e-05	9.22896e-05
ADA	4.15293	0.334061	3.28762e-05	9.39968e-05
PNMA3	4.14226	0.270352	3.44431e-05	9.81453e-05
CTRB2	4.13767	1.55044	3.51527e-05	0.000100051
CYGB	4.13716	0.298529	3.52163e-05	0.000100219
PRRX2	4.13704	1.12318	3.5249e-05	0.000100299
STAT4	4.13565	0.520475	3.54495e-05	0.000100843
MAP3K21	4.13413	0.717387	3.56892e-05	0.000101486
PSG11	4.12882	1.46281	3.65343e-05	0.000103768
GATA3-AS1	4.12056	2.39191	3.78809e-05	0.000107468
TAC3	4.12041	0.350536	3.78762e-05	0.000107468
BAG2	4.11534	0.276339	3.8719e-05	0.000109775
LINC01358	4.10469	0.482344	4.05493e-05	0.000114728
AC107373.2	4.0963	0.643586	4.20437e-05	0.000118834
TFAP2C	4.09491	1.26757	4.23097e-05	0.00011954
LYPD8	4.09356	0.524383	4.25441e-05	0.000120171
SCGB2A1	4.09354	1.3012	4.25588e-05	0.000120197
COL6A6	4.09054	1.91303	4.31262e-05	0.000121675
AC087477.2	4.08866	0.592782	4.34529e-05	0.000122565
KCNG4	4.08445	1.71113	4.42619e-05	0.000124672
CABLES1	4.0767	0.277031	4.57457e-05	0.000128687
ZNF385B	4.07625	0.391534	4.58344e-05	0.000128919
AL023284.4	4.07616	0.372846	4.58512e-05	0.00012895
CTXN2	4.0751	0.360018	4.60615e-05	0.000129476
FAM27C	4.05693	0.362479	4.97943e-05	0.000139381
ZNF324	4.05578	0.381367	5.00414e-05	0.000139948
EFHC2	4.05104	0.369769	5.10652e-05	0.000142721
SEMA3B-AS1	4.04496	0.403731	5.24069e-05	0.000146396
DAPL1	4.04148	0.319688	5.31922e-05	0.000148533
SYNGR4	4.04123	1.06612	5.32565e-05	0.000148675
AP005530.1	4.03463	0.450817	5.47672e-05	0.00015268
GPR137C	4.03436	0.262649	5.48275e-05	0.000152828
CNGA3	4.03367	0.297174	5.49895e-05	0.000153261
GPR135	4.03305	0.434748	5.51371e-05	0.000153652
HYDIN	4.02871	0.316625	5.61615e-05	0.000156389
AP005271.1	4.02584	1.72305	5.68792e-05	0.000158307
VIT	4.02386	1.17847	5.7344e-05	0.00015954
XKR4	4.02337	0.334138	5.74501e-05	0.000159775
IL7R	4.02231	0.519452	5.77128e-05	0.000160444
LDLR	4.01944	0.251478	5.84173e-05	0.000162341
EPHA8	4.01911	1.09068	5.85079e-05	0.000162552
AL592528.1	4.01879	0.410149	5.85794e-05	0.00016271
PDZD7	4.01616	0.552014	5.92373e-05	0.000164413
AF106564.1	4.00513	0.496611	6.2067e-05	0.000171855
PRRG3	4.00079	0.463906	6.32162e-05	0.000174817
DRD4	3.99986	0.497502	6.34679e-05	0.000175447
DKK2	3.99303	0.908052	6.53319e-05	0.000180305
CCDC177	3.98332	0.976957	6.8059e-05	0.000187432
GPR1	3.98213	1.10715	6.84151e-05	0.000188272
HACD1	3.98001	0.471234	6.90074e-05	0.000189831
GLS2	3.97763	0.361175	6.96988e-05	0.000191613
CATSPERD	3.97628	1.15828	7.01056e-05	0.000192683
HRH2	3.97385	0.391316	7.08152e-05	0.000194488
NR4A3	3.97222	0.325854	7.13e-05	0.000195746
PLCB4	3.97163	0.371357	7.14788e-05	0.000196212
SP9	3.97113	0.692005	7.16334e-05	0.000196612
SPRN	3.97066	0.315715	7.17688e-05	0.000196935
HHIP-AS1	3.96603	0.431163	7.31775e-05	0.0002006
DCDC2	3.96159	0.471318	7.45504e-05	0.000204211
LINC02128	3.94926	2.46077	7.85265e-05	0.000214516
CRHR2	3.94883	1.07459	7.86449e-05	0.000214812
PIH1D2	3.94874	0.396036	7.86664e-05	0.000214844
KCNH5	3.94794	0.53027	7.89276e-05	0.000215531
LRFN5	3.94437	0.302617	8.01137e-05	0.000218662
IDI2-AS1	3.94423	0.523704	8.0161e-05	0.000218764
NPIPB2	3.94251	0.603878	8.07433e-05	0.000220271
NHSL2	3.94048	0.363282	8.14228e-05	0.000222014
AC007406.4	3.9376	0.873821	8.24158e-05	0.0002245
LINC00944	3.93731	0.877654	8.2523e-05	0.000224736
CA14	3.93716	0.294398	8.25583e-05	0.000224804
LINC01785	3.92822	1.36896	8.56987e-05	0.00023278
PLEKHG5	3.92184	0.257102	8.7985e-05	0.000238666
AC139491.7	3.92052	0.625652	8.84728e-05	0.000239901
AC125616.1	3.91928	0.647457	8.89283e-05	0.000241077
SCARF2	3.91811	0.541773	8.93651e-05	0.000242141
AC027130.1	3.90657	0.391112	9.3733e-05	0.000253415
PI15	3.90178	0.51891	9.56098e-05	0.000258362
LINC02433	3.89985	1.31918	9.63949e-05	0.00026042
AC092376.2	3.89318	0.495886	9.90635e-05	0.000267171
DNAH6	3.89259	0.41887	9.93031e-05	0.000267718
PTGES3L	3.89176	0.646832	9.96528e-05	0.000268595
SMAGP	3.89055	0.470307	0.000100145	0.000269823
SCRT1	3.88787	0.52295	0.000101253	0.000272642
FAM131C	3.88747	0.379342	0.000101422	0.000272963
LINC01943	3.88202	0.829892	0.000103743	0.000278937
SLC51B	3.88059	0.838969	0.000104337	0.000280466
RAB6C	3.87922	1.08447	0.000104933	0.000281965
KCNK17	3.87577	1.50516	0.000106447	0.000285894
AC004556.1	3.87441	2.08917	0.000107084	0.000287498
GNG8	3.86946	0.746549	0.000109211	0.000292946
PPP1R1C	3.86943	0.298616	0.000109219	0.000292946
LRTM1	3.86874	1.40636	0.000109561	0.000293719
GLUD2	3.86645	1.52955	0.000110614	0.00029636
RASL11B	3.86322	0.335499	0.000112037	0.000299991
C8orf88	3.85929	0.507482	0.00011386	0.000304678
LINC01732	3.85227	0.908036	0.000117177	0.000313146
AC010889.1	3.85082	0.817555	0.000117875	0.000314935
BX255923.1	3.85071	0.978232	0.000117923	0.000315025
TMEM200B	3.84989	0.641836	0.000118325	0.00031602
ACKR4	3.84976	1.31702	0.000118409	0.000316207
LINC02577	3.84935	1.92678	0.000118634	0.00031673
AC016597.1	3.8489	0.585474	0.000118793	0.000317118
GFRA3	3.84838	1.85964	0.000119092	0.000317876
RAB9B	3.84594	0.288838	0.000120232	0.000320725
MACROD2	3.83977	0.402308	0.000123291	0.000328488
CACNA1E	3.83077	0.259722	0.000127889	0.000340202
MCTP2	3.82925	0.86728	0.000128691	0.000342294
HRK	3.82689	0.314129	0.000129924	0.000345407
RASGEF1A	3.8255	0.25636	0.000130656	0.000347271
SEMA3A	3.82485	0.293465	0.000131005	0.000348156
NHLRC1	3.82337	0.545104	0.000131793	0.00035008
NKAIN1	3.82176	0.444858	0.000132658	0.000352208
STYK1	3.81967	0.529073	0.000133787	0.000354948
FOXP2	3.81628	0.410235	0.000135634	0.000359632
MELTF	3.81016	0.316548	0.000139042	0.000368446
AC004597.1	3.80571	4.05785	0.000141696	0.000375118
CENPVL3	3.80333	0.762116	0.000142931	0.000378162
FBP2	3.80295	1.08964	0.000143169	0.000378744
OCA2	3.80178	0.98421	0.000143842	0.000380344
VIP	3.80067	0.425988	0.000144468	0.000381722
TLL2	3.79409	0.630859	0.000148359	0.000391674
FUT8-AS1	3.78768	0.761995	0.000152248	0.00040146
CPLX3	3.78766	0.439052	0.000152241	0.00040146
COL15A1	3.78307	0.428109	0.000155084	0.000408547
COCH	3.77964	0.488626	0.000157232	0.00041396
RBM24	3.77688	0.381798	0.00015898	0.000418161
LINC00626	3.77173	1.58377	0.000162365	0.000426657
AC022730.4	3.77052	0.95869	0.000163097	0.000428528
HS3ST5	3.76799	0.515387	0.000164746	0.0004325
TRPM6	3.75782	0.846667	0.000171591	0.000449452
RUNX1T1	3.75554	0.279325	0.000173158	0.000453395
GPX8	3.75161	0.254408	0.000175892	0.000459896
FNDC10	3.75114	0.277806	0.000176219	0.000460587
CFAP74	3.74877	0.62724	0.000177898	0.000464812
RXRG	3.74498	0.358459	0.000180601	0.000471592
SLC13A5	3.72893	0.428644	0.000192498	0.000500945
CFAP43	3.72309	0.359827	0.000197007	0.000511581
DAO	3.71479	1.33247	0.000203624	0.000527955
SMIM32	3.71238	1.16344	0.000205566	0.000532614
IL24	3.70512	2.32143	0.000211623	0.000547533
AC104574.2	3.70236	0.810407	0.000213832	0.00055273
DOCK9-DT	3.6988	0.739221	0.000216856	0.000560218
AL583859.2	3.69218	0.610614	0.00022257	0.000574236
DTHD1	3.68667	0.806413	0.000227456	0.000586294
GPAT2	3.68352	0.46378	0.00023027	0.00059327
AL137786.1	3.6822	0.759515	0.000231474	0.000596163
AC018358.1	3.68181	0.811967	0.000231835	0.000596952
ADGRD2	3.67855	0.739627	0.000234807	0.000604252
CES4A	3.67763	0.365861	0.000235643	0.000606192
CFAP97D2	3.67692	0.669395	0.000236304	0.000607678
ZNF488	3.67661	0.295037	0.000236592	0.000608347
SPINK2	3.67553	1.06826	0.000237626	0.000610864
AL365259.1	3.66682	0.561647	0.000245836	0.000630864
NHLH2	3.66463	1.05454	0.00024797	0.000636193
AL162254.1	3.66283	1.3513	0.000249715	0.000640369
AL034405.1	3.66191	1.79756	0.000250659	0.000642568
AJ009632.2	3.66111	0.872677	0.000251383	0.000644347
GSDMA	3.66086	0.885568	0.000251644	0.000644867
C2orf73	3.66073	0.653128	0.000251762	0.000645093
AC024610.2	3.64963	1.03732	0.000262901	0.000671994
ATOH7	3.64905	0.667306	0.000263479	0.000673236
AL021395.1	3.64855	0.639382	0.000263987	0.000674438
CWH43	3.64833	1.46476	0.000264269	0.000674878
PLCH1	3.64789	0.322566	0.000264661	0.000675709
CCDC153	3.64393	0.44091	0.000268768	0.000684924
MIPOL1	3.64134	0.557624	0.000271495	0.000691392
CYP26A1	3.63704	0.756719	0.00027607	0.000702555
HTR1E	3.63507	1.02067	0.000278191	0.000707625
KLK5	3.63137	1.00522	0.000282214	0.000717446
SMPD2	3.62829	0.319705	0.000285576	0.000725657
SAPCD1-AS1	3.62761	0.778565	0.000286343	0.000727521
CASC1	3.6264	0.419682	0.000287678	0.000730687
NTNG2	3.62604	0.290046	0.000288069	0.000731315
AC144831.1	3.62467	0.584636	0.000289611	0.000734892
MEP1A	3.61217	2.04075	0.000304021	0.000769241
PRSS16	3.61022	1.24445	0.00030627	0.00077422
CPS1	3.60394	0.313243	0.000313712	0.000792123
TRPM1	3.60291	1.43375	0.00031502	0.000795244
LINC00598	3.59938	0.967443	0.000319299	0.000805306
LILRA4	3.59905	0.451894	0.000319674	0.000806159
HMGCLL1	3.5943	0.344722	0.000325558	0.000820247
KCNJ2-AS1	3.59157	0.864622	0.00032903	0.000828141
TRABD2A	3.5891	0.41705	0.000332128	0.000835651
KRT18	3.58435	0.576181	0.000338249	0.000850179
CD22	3.57649	0.404703	0.000348546	0.00087526
ADAD2	3.57461	0.463123	0.000351062	0.000880875
AC087482.1	3.57415	1.15641	0.000351735	0.000882163
LMO7-AS1	3.5725	1.3828	0.000354012	0.000887671
AC148477.2	3.56275	1.51449	0.000367405	0.000919472
ANKRD18A	3.56274	1.15521	0.000367355	0.000919452
SERTAD4	3.56083	0.427648	0.000370012	0.000925576
CST7	3.55698	0.641756	0.000375495	0.000938226
RNF125	3.55455	0.438565	0.000378966	0.000946576
FAM19A1	3.55427	0.296488	0.000379355	0.0009473
KCNK12	3.55425	0.449997	0.000379385	0.0009473
ANXA3	3.55059	0.58111	0.000384707	0.000959937
ADGRG2	3.54817	0.776023	0.000388275	0.000968401
CBFA2T3	3.54751	0.480774	0.000389232	0.000970677
LINC00460	3.54644	0.706675	0.000390845	0.00097459
ISLR2	3.54287	0.496052	0.000396142	0.000986792
IGLC2	3.52969	0.579053	0.000416395	0.00103525
AC114811.2	3.52749	0.579618	0.000419903	0.0010435
AL451070.1	3.52466	1.9687	0.00042448	0.00105416
ASPRV1	3.52141	0.425489	0.000429631	0.00106587
NKX6-1	3.51803	0.651727	0.000435175	0.00107926
IL12RB2	3.51494	1.3175	0.000440321	0.00109043
MRC1	3.51262	0.286245	0.000444092	0.00109927
HTR2C	3.51078	0.641487	0.000447168	0.00110615
ACBD7	3.50979	1.01797	0.000448881	0.00110988
LILRB5	3.50529	0.86176	0.000456541	0.00112717
CACNA1C	3.5029	0.259706	0.000460595	0.0011368
MEG8	3.50196	0.454209	0.000462242	0.00114061
RFLNA	3.5019	0.464623	0.00046235	0.00114075
CRABP1	3.50103	0.428898	0.000463854	0.00114369
LRRC18	3.49981	1.5206	0.000466077	0.00114904
PKP1	3.49692	1.10414	0.00047108	0.00116047
BSCL2	3.49641	0.366302	0.000471954	0.00116236
GPR63	3.49618	0.531917	0.00047238	0.00116328
CXCL1	3.48981	0.414703	0.000483791	0.00118978
NRG3	3.48281	0.269774	0.000496575	0.00121945
AC008781.1	3.4797	3.79054	0.000502719	0.00123275
MSLN	3.47892	0.603338	0.000503871	0.0012353
AL365356.5	3.47693	2.16546	0.000507829	0.00124445
FAM19A3	3.46948	0.571231	0.000521909	0.00127654
TMEM139	3.46828	0.778268	0.000524246	0.00128169
LINC01549	3.46711	0.402754	0.000526514	0.0012868
COL17A1	3.46651	1.08182	0.000527718	0.00128946
TBC1D8B	3.4651	0.454964	0.000530476	0.00129548
AC068205.1	3.46121	1.3132	0.000538263	0.00131377
CLPS	3.46098	2.35284	0.000538873	0.00131496
KLB	3.45978	3.34981	0.000541332	0.00132082
SCX	3.45939	0.375665	0.000541839	0.00132191
CD163L1	3.45722	0.397132	0.000546235	0.00133175
SHB	3.45279	0.261977	0.000555253	0.00135254
VWA5B1	3.45192	1.80116	0.00055719	0.0013571
MAPK15	3.44885	0.7928	0.000563454	0.0013719
SHISA2	3.44847	0.58677	0.000564212	0.0013736
ADRB1	3.44591	0.270144	0.000569575	0.00138549
LINC01792	3.44141	1.04126	0.000579179	0.00140708
DSC2	3.43891	0.317746	0.000584516	0.00141926
SHANK2-AS1	3.43016	2.40188	0.000603961	0.00146438
BICDL1	3.42179	0.323222	0.000622578	0.00150703
LINC01990	3.41873	0.751391	0.000629644	0.00152296
ADM5	3.41629	0.449239	0.000635302	0.00153597
ACP5	3.41552	0.435415	0.000637113	0.00154001
TMEM191B	3.41448	0.466473	0.000639516	0.00154531
C2orf50	3.41371	0.699244	0.000641344	0.00154939
SLIT2	3.41346	0.270562	0.000641922	0.00155044
CR1L	3.4025	1.63379	0.000668324	0.00161085
IGF1	3.3944	0.401736	0.000688304	0.0016572
AC004817.4	3.391	1.08577	0.000696969	0.00167568
A1BG-AS1	3.38738	0.411666	0.00070616	0.00169618
STAR	3.38391	0.541263	0.000715131	0.00171653
AC027045.3	3.38338	1.18967	0.000716586	0.00171984
AL022323.1	3.3804	0.968937	0.000724382	0.00173741
OPRK1	3.37811	0.46536	0.000730388	0.00175105
AF131216.3	3.37508	0.640284	0.000738485	0.00176912
TSPOAP1-AS1	3.37327	0.377034	0.000743347	0.00178038
KRT31	3.36752	1.07162	0.000759084	0.0018153
MALL	3.35999	0.555117	0.000780047	0.00186242
IL1RAPL1	3.35366	0.887556	0.000798125	0.00190309
CXCL10	3.35279	0.26371	0.000800575	0.00190852
LINC01018	3.3526	0.64893	0.000801138	0.00190965
MKX	3.34454	0.46234	0.000824763	0.00196193
PLEKHG4B	3.3444	0.458392	0.000825181	0.00196271
TFF3	3.34405	0.395245	0.000826223	0.00196498
ACP7	3.3434	1.14532	0.000828196	0.00196946
TRPA1	3.34235	1.05368	0.000831376	0.00197659
LINC01006	3.3417	0.364612	0.000833237	0.00198059
PIRT	3.3408	0.256949	0.000835952	0.00198662
PQLC2L	3.33928	0.799179	0.000840612	0.00199726
DLGAP3	3.33516	0.319596	0.000853099	0.00202496
HTR7	3.3264	0.745333	0.000880403	0.00208819
AC133555.3	3.32445	1.95387	0.00088685	0.00210303
CNMD	3.32008	0.328541	0.000900526	0.0021334
DAB1	3.31891	0.323291	0.000904303	0.00214165
SDR42E2	3.31291	0.705017	0.000923956	0.00218467
GATA6	3.31182	0.729967	0.000927558	0.00219295
GPR39	3.31122	0.549226	0.000929553	0.0021972
WDR66	3.30813	0.290533	0.000939839	0.00222008
LINC00865	3.3067	0.47999	0.000944674	0.00223054
IGHA1	3.30562	0.465432	0.000948313	0.00223818
AL513128.2	3.30548	0.994887	0.000948808	0.00223911
44805	3.3034	0.282684	0.000955844	0.0022545
CFC1	3.30018	1.04755	0.000966949	0.0022785
RIOX1	3.28719	0.331302	0.00101258	0.00237813
AC016813.1	3.28595	1.59748	0.0010173	0.00238844
AC082651.1	3.2849	2.85252	0.00102116	0.00239727
TMSB4Y	3.28229	0.502676	0.00103035	0.00241755
NDST3	3.28174	0.38193	0.00103234	0.0024217
CES1	3.27698	0.328764	0.00104994	0.00246037
DLEU7	3.26628	0.412133	0.00109042	0.00254925
CCBE1	3.26438	0.69597	0.00109777	0.00256563
AC027237.3	3.25764	0.498005	0.00112418	0.00262234
LINC01571	3.25319	0.652832	0.00114194	0.00266122
LRFN2	3.25201	0.411254	0.00114662	0.00267156
CRYBA4	3.24761	1.36738	0.00116472	0.0027123
GNG13	3.24396	0.639449	0.00117954	0.00274507
SYT3	3.24087	0.606669	0.00119246	0.00277367
DIO3OS	3.23368	0.631845	0.00122285	0.00284016
ZNF737	3.23143	0.678982	0.00123252	0.00286202
TEPP	3.2273	1.09794	0.00125051	0.00290226
PLIN1	3.22617	0.345582	0.00125537	0.00291293
MAS1	3.22374	0.911204	0.00126609	0.00293533
CNPY1	3.2233	0.6997	0.00126805	0.00293957
PPP1R32	3.21819	0.347605	0.00129081	0.00298861
GSTO2	3.21596	0.314541	0.00130089	0.00301036
F10	3.21312	0.741365	0.00131382	0.00303927
POU6F2	3.20221	0.737921	0.00136463	0.00314786
ACOT4	3.20072	0.410158	0.00137166	0.00316277
SYTL1	3.19798	0.525291	0.00138476	0.00319197
MTMR7	3.19029	0.349707	0.00142214	0.00327436
CATIP	3.18655	0.650436	0.00144072	0.00331367
SMYD1	3.18632	1.33792	0.00144197	0.0033155
STMND1	3.18421	1.02613	0.00145246	0.00333788
AL928654.1	3.18203	0.868973	0.0014634	0.00336163
AP001999.1	3.18192	0.661931	0.00146385	0.0033623
FBXO40	3.17569	1.17374	0.0014958	0.00342818
PTGER2	3.1723	1.00144	0.0015134	0.0034649
AC135782.1	3.16691	0.524545	0.00154158	0.00352503
IL31RA	3.16445	1.09057	0.00155476	0.00355444
AC104423.1	3.16299	1.59229	0.00156268	0.00357031
GAS2L2	3.16117	0.569688	0.00157228	0.00359113
ASPM	3.16024	0.256772	0.00157731	0.00360186
GRM7	3.15876	0.324405	0.0015853	0.0036186
PCDH11X	3.15541	0.377285	0.00160365	0.00365786
AP000317.1	3.15131	1.17501	0.00162653	0.00370657
C9orf47	3.15084	0.793112	0.00162898	0.003711
TSC22D1-AS1	3.15001	0.588999	0.0016336	0.00372114
TRIM55	3.14877	1.0922	0.00164073	0.00373624
LHFPL5	3.14738	0.615697	0.00164836	0.00375167
CFAP47	3.14626	0.647996	0.00165471	0.00376457
DACH2	3.13987	0.276938	0.00169115	0.00384111
NKAPL	3.13447	0.698325	0.00172262	0.00390694
TMC2	3.13383	1.89775	0.00172665	0.00391528
KRT81	3.13309	0.949245	0.00173077	0.00392383
FAM19A4	3.13255	0.678526	0.00173392	0.00392974
NPIPA5	3.12835	0.338539	0.00175886	0.00398257
AC130466.1	3.12507	0.999416	0.00177869	0.00402666
RAB17	3.12132	0.633413	0.00180143	0.00407478
CACNG2	3.1194	0.394143	0.00181316	0.00409921
TNNT2	3.11596	0.358747	0.00183447	0.00414184
ANKRD30BL	3.11515	0.880552	0.00183959	0.00415257
PAX7	3.11507	1.14217	0.00184011	0.00415331
GLB1L3	3.11219	0.607907	0.00185808	0.00419172
NRIP2	3.11062	0.474663	0.00186797	0.00421231
AC025253.1	3.10637	0.817361	0.00189504	0.00426853
LINC01361	3.10162	1.0936	0.00192577	0.00433334
SYCE1	3.10122	0.456689	0.00192824	0.004338
EPHA7	3.10062	0.338394	0.00193215	0.00434592
IGHG4	3.09834	0.443458	0.00194716	0.00437608
FOLR1	3.08833	0.269168	0.00201392	0.00451552
RHEBL1	3.08816	0.410692	0.0020151	0.00451771
NRAP	3.0833	0.926128	0.00204832	0.00458938
CHSY3	3.0831	0.297241	0.00204965	0.00459189
MKRN2OS	3.08272	1.21283	0.00205239	0.00459757
AP001972.3	3.07428	0.987591	0.00211137	0.00472441
NPFFR1	3.07383	0.884628	0.00211446	0.00473036
BANK1	3.07293	0.514302	0.00212082	0.00474361
LINC00290	3.06801	1.1381	0.00215608	0.00481858
AL512598.1	3.06763	0.4641	0.00215875	0.0048235
EVC	3.06681	0.658755	0.00216474	0.00483352
C10orf67	3.06472	0.91174	0.00217998	0.00486512
TRDC	3.0641	0.54258	0.00218445	0.00487308
ZNF483	3.06175	0.547942	0.00220165	0.00490597
UGT2B17	3.06124	1.33225	0.00220558	0.00491324
AC036214.1	3.05918	1.14124	0.00222066	0.00494534
HTR3B	3.05596	2.98797	0.00224522	0.00499727
ADRA2B	3.0555	0.895103	0.00224813	0.00500295
MEIOB	3.05327	1.53656	0.00226509	0.00503759
CPEB1-AS1	3.05016	0.999147	0.00228848	0.00508299
AL354809.1	3.0417	2.44875	0.00235424	0.00522116
EREG	3.04087	0.694738	0.00236017	0.00523327
CTNNA3	3.04038	0.32793	0.00236396	0.00524114
AC009126.1	3.03871	0.589806	0.00237715	0.00526879
HTR5A	3.03504	0.39059	0.00240621	0.00532945
MCHR2	3.03413	2.01104	0.00241411	0.00534477
LINC02177	3.03289	0.900004	0.0024235	0.00536395
TMEM266	3.02938	0.71617	0.00245182	0.00542228
AGR3	3.02867	0.397448	0.00245751	0.00543377
SCGB2B2	3.02794	17.9878	0.00246462	0.00544894
PPP1R42	3.02742	0.267325	0.00246773	0.00545472
C1orf141	3.02687	1.04513	0.0024723	0.00546428
LRTM2	3.02663	0.327722	0.00247412	0.00546719
EPHA6	3.02624	1.1845	0.00247758	0.00547376
MTUS2	3.02582	0.426259	0.00248078	0.00548026
GPR83	3.01983	0.291373	0.00253036	0.00558419
RASGRF2-AS1	3.01961	0.668316	0.00253221	0.00558715
PRPH2	3.01831	0.618378	0.00254312	0.00560898
LINC00908	3.01565	0.708718	0.00256569	0.00565535
TSPAN8	3.01419	0.653083	0.00257795	0.00567896
PNPLA5	3.01365	1.85702	0.00258289	0.00568929
LINC00940	3.00793	1.36432	0.00263182	0.00579069
SFTPC	3.00716	0.44336	0.00263832	0.00580383
AL121929.2	3.00429	0.822102	0.00266344	0.00585499
AC009414.2	3.00391	0.259639	0.0026666	0.00586137
SYT9	3.00123	0.338791	0.0026902	0.00590909
C6orf132	3.00051	1.24659	0.00269677	0.00592234
AC092155.1	2.99935	0.881523	0.00270694	0.00594053
CCDC81	2.9981	0.477888	0.00271796	0.00596412
ANKRD34C	2.99447	0.843299	0.00275061	0.00603097
HBQ1	2.99306	0.385344	0.00276329	0.00605636
PNMA6F	2.99205	0.434089	0.0027724	0.0060745
AC004817.3	2.98914	5.18921	0.0028002	0.00613236
STK26	2.98527	0.508929	0.00283468	0.00620416
ADAMTS18	2.98285	0.58906	0.0028571	0.0062489
ADTRP	2.98209	0.825406	0.0028643	0.00626215
PACRG-AS3	2.98195	1.14021	0.00286571	0.00626463
C3orf67	2.97848	0.868774	0.00289825	0.00633198
KLHL1	2.97687	0.710057	0.00291341	0.00636383
AC093330.1	2.97504	0.35057	0.00293083	0.00639872
LIPC	2.97265	0.63198	0.00295381	0.0064444
AL355916.1	2.96918	0.963832	0.00298747	0.00651204
GPR88	2.96768	0.316973	0.00300186	0.00654145
AC079315.1	2.96402	0.305455	0.00303784	0.00661595
WASIR2	2.96358	0.912097	0.00304231	0.00662502
DAW1	2.96221	0.810732	0.00305589	0.00665195
AL133406.3	2.96091	1.00847	0.00306879	0.00667542
AC079336.5	2.95823	1.46494	0.00309582	0.00672952
LINC01393	2.95819	2.1149	0.00309646	0.00672963
AFF2	2.95765	0.446771	0.00310129	0.00673931
AC093901.1	2.95431	0.469929	0.00313512	0.00680894
44631	2.9541	0.501979	0.00313718	0.00681275
NGB	2.95261	0.387697	0.00315241	0.00684447
NTSR1	2.95061	0.961606	0.00317294	0.00688429
CYP17A1	2.95038	0.794755	0.00317531	0.00688827
44630	2.94665	0.409098	0.00321381	0.00696609
RET	2.94086	0.286449	0.00327442	0.0070884
UMODL1	2.93867	0.788961	0.00329776	0.00713542
GABRE	2.93707	0.476483	0.00331481	0.00717161
MMP12	2.9335	0.809739	0.00335316	0.00724817
CYP7B1	2.93271	0.679773	0.00336169	0.00726589
EXO5	2.93265	0.367663	0.00336226	0.00726641
Z86062.2	2.93148	3.63147	0.00337598	0.0072932
CLDN16	2.93085	2.06464	0.00338247	0.00730579
BICC1	2.92877	0.310519	0.00340458	0.00734849
SCN4A	2.92792	1.83328	0.00341448	0.00736843
AJM1	2.92775	0.340569	0.00341567	0.00737028
RAB6D	2.92755	1.74841	0.00341841	0.00737473
NRG4	2.92342	0.546714	0.00346363	0.00746497
GTSF1	2.91856	0.672154	0.00351809	0.00757272
AGMAT	2.91454	0.602638	0.00356368	0.00766186
AC017007.5	2.91426	2.23276	0.00356759	0.00766951
GPR26	2.91241	0.729435	0.0035882	0.00770705
TMPRSS3	2.91236	0.560947	0.00358868	0.00770733
BTBD16	2.91199	0.423055	0.00359287	0.00771558
KLHL35	2.91016	0.348609	0.00361392	0.00775624
TRIM54	2.90856	0.580603	0.00363253	0.00779162
PDE11A	2.9069	0.724291	0.0036519	0.00782708
TRAC	2.90686	0.289277	0.00365228	0.00782713
AC104024.2	2.90189	0.536105	0.00371079	0.00793938
CYS1	2.8909	0.296099	0.00384293	0.00820695
LINC01511	2.88824	0.69266	0.00387567	0.00826964
CD209	2.88755	0.543059	0.00388425	0.00828715
SLC38A4	2.88646	0.765525	0.00389773	0.00831189
AC019171.1	2.88557	0.56704	0.00390871	0.00833369
LINC00592	2.88427	1.19305	0.00392504	0.00836445
TP53AIP1	2.88193	0.500578	0.00395411	0.00842152
DIAPH3	2.87728	0.274181	0.00401275	0.00853732
IL5RA	2.87612	1.6279	0.00402795	0.00856718
TRIM61	2.87144	0.618567	0.00408776	0.00868431
GNA14	2.86733	0.324178	0.0041412	0.00878853
KCNJ12	2.86574	0.52765	0.00416199	0.00883009
FAM86B1	2.86561	0.265091	0.00416371	0.00883289
TMEM190	2.86438	2.04121	0.00418083	0.00886664
CCDC68	2.86325	0.621502	0.00419496	0.00889491
DPYS	2.86277	0.687645	0.00420129	0.00890575
AC073957.3	2.86254	0.951682	0.00420437	0.00891017
ZNF233	2.86252	0.594495	0.00420459	0.00891017
DHRS7C	2.84423	1.27725	0.00445392	0.00941408
AC012588.1	2.84243	0.594273	0.00447886	0.00946589
FMO1	2.83831	0.813789	0.00453725	0.00958469
PABPC1L2A	2.83755	0.585623	0.00454797	0.00960575
LINC01727	2.83655	0.713937	0.00456224	0.00963377
PRND	2.83602	0.861255	0.00456997	0.00964733
RS1	2.82933	1.54175	0.00466667	0.00983919
ABCA6	2.82852	0.500254	0.0046782	0.00986068
AP000679.1	2.82479	1.01084	0.00473322	0.00996806
