# Supplementary material for: Spatial cellular architecture predicts prognosis in glioblastoma
Source: Nat Commun. 2023 Jul 11;14:4122. doi: 10.1038/s41467-023-39933-0 (PMC10336135; doi:10.1038/s41467-023-39933-0)
Supplement: Supplementary file 9 — Source Data [file 41467_2023_39933_MOESM9_ESM.xlsx]

## Sheet: Fig.1c
	coefficient r
		NPClike	OPClike	RA	MESlike	MEShypoxia
	Regional.NPC	0.901996	-0.0677076	-0.562058	-0.619446	-0.511942
	Regional.OPC	-0.207101	0.616298	0.01	0.00304826	-0.0243767
	Radial.Glia	-0.444649	0.0242746	0.693864	0.2	0.257208
	Reactive.Immune	-0.171556	0.02	0.419184	0.4	0.0392345
	Reactive.Hypoxia	0.000421503	-0.401049	-0.308315	0.156656	0.523477
	adjusted p value
		NPClike	OPClike	RA	MESlike	MEShypoxia
	Regional.NPC	0.000546056	0.0741919	0.0128979	0.0468737	0.0412426
	Regional.OPC	0.0412426	1.21303e-07	0.0333511	0.0203043	0.0456311
	Radial.Glia	0.0368905	0.0379868	3.51971e-77	0.0581197	0.0828979
	Reactive.Immune	0.0468737	0.0368905	0.00129493	0.0379868	0.000546056
	Reactive.Hypoxia	0.0556443	0.0456311	0.0187373	0.0250918	0.000412799

## Sheet: Fig.1d
			coefficient r
				NPClike	OPClike	RA	MESlike	MEShypoxia
			NPClike	0.545863	0.14099	-0.118223	-0.457903	-0.460141
			OPClike	0.00102489	0.534818	0.18	-0.163258	-0.275711
			AClike	0.0528822	0.245499	0.507855	-0.123659	-0.169245
			MESlike1	-0.352512	-0.0283183	0.25	0.540755	0.24
			MESlike2	-0.167919	-0.159927	-0.122988	0.307752	0.732358
			adjusted p value
				NPClike	OPClike	RA	MESlike	MEShypoxia
			NPClike	0.000128756	0.0992921	0.03079	4.20404e-05	5.54835e-18
			OPClike	0.0540673	0.000317419	0.0974057	0.069997	0.041788
			AClike	0.0330354	0.0674938	0.00024957	0.0511477	0.0526177
			MESlike1	0.03079	0.0439849	0.0645901	5.01384e-12	0.0821259
			MESlike2	0.0341041	0.069997	0.0357925	0.0410999	2.68469e-67

## Sheet: Fig.1e
			Sample ID	NPClike	OPClike	RA	MESlike	MEShypoxia
			1	0.919898	0.0475075	0.0161909	0.0164039	0
			2	0.909112	0.0701269	0.0202999	0	0.000461361
			3	0.865975	0.0670124	0.0071799	0.0335062	0.0263263
			4	0.716987	0.213338	0.0557399	0.00995355	0.00398142
			5	0.649549	0.199774	0.011851	0.0716704	0.0671558
			6	0.525893	0.0312933	0.430629	0.0110773	0.00110773
			7	0.412109	0.137109	0.403516	0.0429688	0.00429688
			8	0.263481	0.729093	0.00516629	0	0.00226025
			9	0.25074	0.000329056	0.345837	0.267193	0.1359
			10	0.231114	0.176889	0.564323	0.026552	0.00112191
			11	0.211876	0.710526	0.0509447	0.0202429	0.00641026
			12	0.183386	0.00181571	0.0853382	0.719473	0.00998638
			13	0.142661	0.370574	0.0893778	0.111378	0.286009
			14	0.125069	0.0690516	0.591514	0.0268996	0.187465
			15	0.115286	0.242528	0.00555081	0.104184	0.532451
			16	0.109868	0.823026	0.0657895	0.00131579	0
			17	0.0665415	0.00295144	0.823719	0.0434666	0.0633217
			18	0.0302872	0.00313316	0.324282	0.144648	0.49765
			19	0.0239621	0.000557258	0.6219	0.287545	0.0660351
			20	0.00259815	0	0.403291	0.440531	0.15358
			21	0.00119653	0	0.000299133	0.772061	0.226443
			22	0.000258331	0.00309997	0.996125	0.000258331	0.000258331
			23	0	0	0	0.976479	0.0235213

## Sheet: Fig.1j
				NPClike	OPClike	AClike	MESlike	MEShypoxia	T cell	Macrophage
			nmf.NPC	0.52	0.12	0.08	0.04	0.02	0.16	0.06
			nmf.OPC	0.1	0.49	0.1	0.05	0.04	0.1	0.12
			nmf.RA	0.06	0.02	0.45	0.12	0.02	0.12	0.21
			nmf.MESlike	0.07	0.07	0.12	0.32	0.06	0.22	0.14
			nmf.MEShypoxia	0.04	0.08	0.05	0.14	0.43	0.1	0.16

## Sheet: Fig.2g
				NPC	OPC	AC	MESlike	MEShypoxia
			Image	0.08	0.3	0.35	0.18	0.1
			RNA-seq	0.1	0.22	0.4	0.23	0.05

## Sheet: Fig.2h
				NPC	OPC	AC	MESlike	MEShypoxia
			Image	0.4	0.13	0.13	0.14	0.2
			RNA-seq	0.48	0.11	0.12	0.14	0.15

## Sheet: Fig.2i
		coefficient r
			NPC	OPC	AC	MESlike	MEShypoxia
		NPC	0.554956	-0.0406299	-0.0209383	0.0697963	0.0751202
		OPC	-0.0213382	0.495829	0.0521222	-0.0658933	0.0324142
		AC	-0.0849058	-0.0140549	0.622032	-0.0809551	-0.103886
		MESlike	0.0327071	0.0569609	-0.185346	0.427869	0.153723
		MEShypoxia	-0.191392	-0.0542941	-0.0496682	0.182001	0.565483
		adjusted p value
		Image prediction	Bulk RNA-seq deconv.	adj. P value
		NPC	NPC	0.000123
		OPC	OPC	0.000516
		AC	AC	9.67e-05
		MESlike	MESlike	0.004893
		MEShypoxia	MEShypoxia	0.000891

## Sheet: Fig.3i
			covariate	exp(coef)	exp(coef) lower 95%	exp(coef) upper 95%	adjusted p
			age	1.02016	1.01221	1.02817	1.50177e-05
			gender (female = 0)	1.04498	0.830331	1.31512	0.768682
			IDH status (wild type = 0)	0.549371	0.350869	0.860175	0.0765689
			n_patch	0.999997	0.999994	0.999999	0.0801271
			OPClike_MESlike2	4.30134	2.1934	6.2322	0.000242542

## Sheet: Fig.4e
		Subtype	Aggressive score
		MES-hypoxia	0.6421
		RA	0.5402
		MES-like	0.50981
		NPC	0.3303
		OPC	0.320123

## Sheet: Fig.4g
	ID	Description	GeneRatio	BgRatio	pvalue	p.adjust	qvalue	geneID	Count	Rich Factor
	GO:0043516	regulation of DNA damage response	6/178	36/18800	1.02e-06	0.000920273	0.000738173	CD44/MDM2/CD74/SOX4/DDX5/PTTG1IP	6	0.166667
	GO:0019883	antigen processing and presentation of endogenous antigen	4/178	26/18800	9.87e-05	0.00714184	0.00572864	AZGP1/CD74/HLA-DRA/HLA-A	4	0.153846
	GO:0048144	fibroblast proliferation	7/178	81/18800	1.17e-05	0.00207234	0.00166227	SOD2/EGFR/CD74/S100A6/AQP1/JUN/CDK4	7	0.0864198
	GO:0048678	response to axon injury	6/178	83/18800	0.000136677	0.00780682	0.00626204	SOD2/TNR/PTN/DPYSL3/RGMA/JUN	6	0.0722892
	GO:1903018	regulation of glycoprotein metabolic process	4/178	64/18800	0.00317233	0.0490401	0.0393362	MT3/RAMP1/ITM2C/CST3	4	0.0625
	GO:0042063	gliogenesis	17/178	291/18800	2.6e-09	8.76e-06	7.03e-06	PTPRZ1/GFAP/PTN/CCL2/SERPINE2/ID4/SOX4/SOX8/SOX2/MT3/ATP1B2/ADGRG1/DNER/GPC1/OLIG2/NOTCH1/NTRK2	17	0.0584192
	GO:0042176	regulation of protein catabolic process	14/178	395/18800	2.49e-05	0.0032331	0.00259334	APOE/GFAP/EGFR/TIMP3/MDM4/SERPINE2/GABARAP/CD81/MDM2/RGMA/FYN/APC2/PTTG1IP/CST3	14	0.035443
	GO:0006979	response to oxidative stress	14/178	433/18800	6.75e-05	0.00583114	0.0046773	APOE/SOD2/EGFR/RHOB/PON2/CRYAB/AQP1/FYN/PPP1R15B/RCAN1/MT3/FOS/JUN/MCL1	14	0.0323326

[truncated: 3 more sheets: Fig.4h, Supplementary Fig.1f, Supplementary Fig.4b]
